# Supplementary material for: Multi-omics profiling uncovers paradoxical Epstein-Barr virus involvement in autoimmune liver disease pathogenesis
Source: AMB Express. 2025 Oct 27;15:156. doi: 10.1186/s13568-025-01975-6 (PMC12559547; doi:10.1186/s13568-025-01975-6)
Supplement: Supplementary file 2 — Supplementary Material 2 [file 13568_2025_1975_MOESM2_ESM.xls]

## Sheet: Table S1
Table S1. MR results when antibodies against Epstein-Barr Virus are considered as exposure
Exposure	Outcome	GSMR (main analysis)		Inverse-variance weighted		Weighted median		MR-Egger		Simple mode		Weighted mode		Heterogeneity.Test.P	MR.Egger.Intercept	MR.PRESSO.Global.Test.P
		OR (95% CI)	P*	OR (95% CI)	P*	OR (95% CI)	P*	OR (95% CI)	P*	OR (95% CI)	P*	OR (95% CI)	P*
IgG	Autoimmune hepatitis	0.89 (0.75, 1.06)	0.191	0.85 (0.49, 1.47)	0.562	0.79 (0.57, 1.10)	0.166	1.08 (0.04, 28.32)	0.968	0.78 (0.56, 1.11)	0.266	0.79 (0.58, 1.09)	0.247	0.007	0.898	0.076
	Primary biliary cholangitis	0.97 (0.88, 1.07)	0.499	0.93 (0.80, 1.09)	0.394	0.94 (0.77, 1.14)	0.511	0.68 (0.32, 1.42)	0.413	0.90 (0.70, 1.16)	0.484	0.95 (0.77, 1.16)	0.624	0.784	0.478	0.803
	Primary sclerosing cholangitis	1.00 (0.94, 1.06)	0.957	0.99 (0.90, 1.08)	0.775	1.01 (0.91, 1.14)	0.801	1.38 (0.90, 2.10)	0.277	1.05 (0.89, 1.24)	0.615	1.04 (0.89, 1.21)	0.675	0.428	0.256	0.47
EA-D	Autoimmune hepatitis	0.44 (0.26, 0.74)	0.002	0.42 (0.23, 0.79)	0.007	0.36 (0.17, 0.78)	0.009	1.12 (0.37, 3.43)	0.844	0.29 (0.07, 1.16)	0.115	0.59 (0.19, 1.79)	0.374	0.133	0.086	0.148
	Primary biliary cholangitis	0.86 (0.63, 1.17)	0.333	1.11 (0.53, 2.31)	0.782	0.80 (0.52, 1.23)	0.314	0.52 (0.12, 2.27)	0.409	0.78 (0.46, 1.33)	0.385	0.75 (0.47, 1.19)	0.253	1.66×10-8	0.281	0.254
	Primary sclerosing cholangitis	0.81 (0.68, 0.97)	0.019	0.80 (0.64, 1.00)	0.055	0.84 (0.64, 1.10)	0.21	1.03 (0.66, 1.62)	0.231	0.61 (0.38, 0.99)	0.07	0.86 (0.62, 1.20)	0.399	0.074	0.245	0.097
EBNA-1	Autoimmune hepatitis	0.33 (0.23, 0.47)	1.49×10-9	0.31 (0.18, 0.54)	3.65×10-5	0.22 (0.13, 0.37)	1.13×10-8	0.24 (0.08, 0.75)	0.026	0.29 (0.11, 0.80)	0.028	0.20 (0.12, 0.32)	4.08×10-6	0.084	0.601	0.064
	Primary biliary cholangitis	1.05 (0.78, 1.41)	0.747	0.46 (0.28, 0.74)	0.001	0.49 (0.30, 0.81)	0.005	0.22 (0.09, 0.55)	0.005	1.41 (0.65, 3.05)	0.393	0.23 (0.14, 0.36)	9.57×10-6	3.99×10-12	0.093	0.001
	Primary sclerosing cholangitis	0.85 (0.75, 0.96)	0.011	0.85 (0.74, 0.98)	0.022	0.78 (0.65, 0.94)	0.011	0.74 (0.56, 0.99)	0.058	1.04 (0.66, 1.62)	0.877	0.77 (0.65, 0.92)	0.01	0.163	0.313	0.157
VCA-p18	Autoimmune hepatitis	0.92 (0.62, 1.36)	0.668	0.92 (0.56, 1.50)	0.735	0.79 (0.44, 1.43)	0.437	0.63 (0.25, 1.55)	0.326	0.65 (0.20, 2.11)	0.482	0.95 (0.38, 2.37)	0.919	0.032	0.338	0.044
	Primary biliary cholangitis	0.95 (0.73, 1.22)	0.666	1.17 (0.83, 1.65)	0.375	1.18 (0.83, 1.69)	0.353	1.19 (0.62, 2.27)	0.61	1.36 (0.74, 2.51)	0.335	1.17 (0.70, 1.96)	0.551	0.0006	0.956	0.032
	Primary sclerosing cholangitis	0.93 (0.81, 1.07)	0.333	1.00 (0.85, 1.17)	0.977	0.91 (0.75, 1.10)	0.334	0.92 (0.68, 1.24)	0.588	0.90 (0.63, 1.27)	0.542	0.84 (0.62, 1.14)	0.279	0.066	0.53	0.064
ZEBRA	Autoimmune hepatitis	0.71 (0.48, 1.05)	0.086	0.69 (0.43, 1.13)	0.139	0.76 (0.46, 1.26)	0.289	1.18 (0.54, 2.56)	0.681	1.18 (0.54, 2.56)	0.681	1.18 (0.54, 2.56)	0.681	0.085	0.123	0.128
	Primary biliary cholangitis	1.70 (1.35, 2.15)	8.88×10-6	1.77 (1.07, 2.93)	0.027	1.72 (1.03, 2.89)	0.04	3.26 (1.47, 7.25)	0.013	1.13 (0.46, 2.78)	0.788	4.06 (2.54, 6.49)	5.71×10-5	0.076	0.089	0.101
	Primary sclerosing cholangitis	0.81 (0.71, 0.93)	0.003	0.79 (0.62, 1.01)	0.064	0.82 (0.67, 1.00)	0.048	1.02 (0.68, 1.52)	0.939	0.80 (0.59, 1.08)	0.164	0.80 (0.67, 0.96)	0.035	0.0001	0.159	0.7
*Raw (unadjusted) P values are given. For GSMR analyses,a Bonferroni-corrected threshold of P=1.67×10-3 was considered significant.

## Sheet: Table S2
Table S2. MR results when antibodies against Epstein-Barr Virus are considered as exposure
		GSMR (main analysis)		Inverse-variance weighted		Weighted median		MR-Egger
Exposure	Outcome	OR (95% CI)	P*	OR (95% CI)	P*	OR (95% CI)	P*	OR (95% CI)	P*
EA-D	Autoimmune hepatitis	0.44 (0.26, 0.74)	0.002	0.42 (0.23, 0.79)	0.007	0.36 (0.17, 0.78)	0.009	1.12 (0.37, 3.43)	0.844
	Primary sclerosing cholangitis	0.81 (0.68, 0.97)	0.019	0.80 (0.64, 1.00)	0.055	0.84 (0.64, 1.10)	0.21	1.03 (0.66, 1.62)	0.231
EBNA-1	Autoimmune hepatitis	0.33 (0.23, 0.47)	1.49×10-9	0.31 (0.18, 0.54)	3.65×10-5	0.22 (0.13, 0.37)	1.13×10-8	0.24 (0.08, 0.75)	0.026
	Primary sclerosing cholangitis	0.85 (0.75, 0.96)	0.011	0.85 (0.74, 0.98)	0.022	0.78 (0.65, 0.94)	0.011	0.74 (0.56, 0.99)	0.058
ZEBRA	Primary sclerosing cholangitis	0.81 (0.71, 0.93)	0.003	0.79 (0.62, 1.01)	0.064	0.82 (0.67, 1.00)	0.048	1.02 (0.68, 1.52)	0.939
	Primary biliary cholangitis	1.70 (1.35, 2.15)	8.88×10-6	1.77 (1.07, 2.93)	0.027	1.72 (1.03, 2.89)	0.04	3.26 (1.47, 7.25)	0.013
*Raw (unadjusted) P values are given. For GSMR analyses,a Bonferroni-corrected threshold of P=1.67×10-3 was considered significant.

## Sheet: Table S3
Table S3. MR results when AITDs are considered as exposure
Exposure	Outcome	GSMR (main analysis)		Inverse-variance weighted		Weighted median		MR-Egger		Simple mode		Weighted mode		Heterogeneity.Test.P	MR.Egger.Intercept	MR.PRESSO.Global.Test.P
		OR (95% CI)	P*	OR (95% CI)	P*	OR (95% CI)	P*	OR (95% CI)	P*	OR (95% CI)	P*	OR (95% CI)	P*
Autoimmune hepatitis	IgG	0.90 (0.80, 1.01)	0.075	0.90 (0.80, 1.01)	0.079	0.88 (0.76, 1.02)	0.08	0.72 (0.52, 1.00)	0.098	0.88 (0.71, 1.07)	0.242	0.88 (0.74, 1.04)	0.188	0.384	0.21	0.468
	EA-D	1.05 (1.01, 1.09)	0.024	0.96 (0.89, 1.04)	0.339	1.00 (0.95, 1.06)	0.809	0.79 (0.67, 0.94)	0.033	1.07 (1.00, 1.14)	0.111	1.06 (0.97, 1.15)	0.245	0.0002	0.049	0.001
	EBNA-1	0.95 (0.92, 0.98)	1.21×10-3	0.94 (0.89, 0.99)	0.035	0.97 (0.92, 1.02)	0.187	0.85 (0.74, 0.98)	0.064	0.99 (0.93, 1.06)	0.846	0.99 (0.88, 1.12)	0.888	0.072	0.175	0.093
	VCA-p18	0.96 (0.94, 0.99)	0.009	0.96 (0.91, 1.01)	0.116	0.95 (0.90, 1.00)	0.039	0.83 (0.75, 0.92)	0.014	1.03 (0.92, 1.15)	0.657	0.92 (0.87, 0.96)	0.013	0.065	0.03	0.907
	ZEBRA	0.97 (0.94, 1.00)	0.03	0.95 (0.88, 1.03)	0.249	0.98 (0.91, 1.04)	0.5	0.76 (0.65, 0.89)	0.012	1.06 (0.98, 1.15)	0.176	1.07 (0.91, 1.26)	0.468	0.005	0.02	0.001
Primary biliary cholangitis	IgG	1.14 (0.93, 1.39)	0.201	1.15 (0.94, 1.40)	0.181	1.10 (0.85, 1.42)	0.483	1.03 (0.48, 2.22)	0.944	1.10 (0.77, 1.58)	0.618	1.06 (0.77, 1.46)	0.743	0.513	0.797	0.563
	EA-D	1.08 (1.03, 1.14)	1.57×10-3	1.09 (1.02, 1.16)	0.012	1.07 (1.00, 1.14)	0.057	0.94 (0.75, 1.17)	0.608	1.05 (0.95, 1.14)	0.395	1.06 (0.98, 1.15)	0.235	0.112	0.267	0.186
	EBNA-1	0.97 (0.92, 1.03)	0.334	0.91 (0.82, 1.02)	0.109	0.99 (0.91, 1.07)	0.749	1.02 (0.65, 1.62)	0.926	1.01 (0.92, 1.12)	0.836	1.00 (0.93, 1.09)	0.886	0.0003	0.648	0.006
	VCA-p18	0.97 (0.92, 1.02)	0.18	0.95 (0.84, 1.07)	0.385	1.02 (0.94, 1.11)	0.565	1.12 (0.68, 1.83)	0.693	1.05 (0.94, 1.18)	0.446	1.05 (0.96, 1.15)	0.361	1.05×10-5	0.546	0.002
	ZEBRA	1.02 (0.95, 1.08)	0.635	1.18 (0.99, 1.40)	0.06	1.06 (0.98, 1.15)	0.166	2.03 (1.40, 2.95)	0.034	1.01 (0.93, 1.10)	0.827	1.02 (0.94, 1.11)	0.623	0.003	0.059	0.001
Primary sclerosing cholangitis	IgG	0.96 (0.92, 1.01)	0.115	0.99 (0.73, 1.34)	0.949	0.96 (0.64, 1.44)	0.831	1.10 (0.49, 2.44)	0.829	0.94 (0.53, 1.69)	0.85	0.94 (0.57, 1.56)	0.827	0.473	0.795	0.542
	EA-D	1.00 (0.99, 1.01)	0.479	0.86 (0.78, 0.96)	0.005	0.88 (0.79, 0.99)	0.034	0.80 (0.61, 1.04)	0.143	0.93 (0.73, 1.18)	0.554	0.79 (0.67, 0.93)	0.025	0.063	0.548	0.085
	EBNA-1	1.01 (0.99, 1.02)	0.325	0.85 (0.71, 1.03)	0.091	0.96 (0.85, 1.07)	0.445	0.74 (0.46, 1.19)	0.252	0.97 (0.84, 1.13)	0.742	0.98 (0.85, 1.14)	0.809	6.97×10-8	0.532	0.001
	VCA-p18	0.99 (0.98, 1.01)	0.322	0.94 (0.82, 1.07)	0.354	0.95 (0.83, 1.09)	0.455	0.81 (0.57, 1.14)	0.264	1.00 (0.79, 1.26)	0.977	1.00 (0.73, 1.38)	0.98	0.0003	0.384	0.064
	ZEBRA	0.99 (0.98, 1.00)	0.043	0.90 (0.79, 1.03)	0.124	0.95 (0.84, 1.08)	0.413	0.70 (0.52, 0.94)	0.052	1.01 (0.83, 1.24)	0.905	1.01 (0.78, 1.33)	0.893	0.008	0.114	0.003
*Raw (unadjusted) P values are given. For GSMR analyses,a Bonferroni-corrected threshold of P=1.67×10-3 was considered significant.

## Sheet: Table S4
Table S4. MR results when AITDs are considered as exposure
		GSMR (main analysis)		Inverse-variance weighted		Weighted median		MR-Egger
Exposure	Outcome	OR (95% CI)	P*	OR (95% CI)	P*	OR (95% CI)	P*	OR (95% CI)	P*
Autoimmune hepatitis	EA-D	1.05 (1.01, 1.09)	0.024	0.96 (0.89, 1.04)	0.339	1.00 (0.95, 1.06)	0.809	0.79 (0.67, 0.94)	0.033
	EBNA-1	0.95 (0.92, 0.98)	1.21×10-3	0.94 (0.89, 0.99)	0.035	0.97 (0.92, 1.02)	0.187	0.85 (0.74, 0.98)	0.064
	VCA-p18	0.96 (0.94, 0.99)	0.009	0.96 (0.91, 1.01)	0.116	0.95 (0.90, 1.00)	0.039	0.83 (0.75, 0.92)	0.014
	ZEBRA	0.97 (0.94, 1.00)	0.03	0.95 (0.88, 1.03)	0.249	0.98 (0.91, 1.04)	0.5	0.76 (0.65, 0.89)	0.012
Primary biliary cholangitis	EA-D	1.08 (1.03, 1.14)	1.57×10-3	1.09 (1.02, 1.16)	0.012	1.07 (1.00, 1.14)	0.057	0.94 (0.75, 1.17)	0.608
Primary sclerosing cholangitis	ZEBRA	0.99 (0.98, 1.00)	0.043	0.90 (0.79, 1.03)	0.124	0.95 (0.84, 1.08)	0.413	0.70 (0.52, 0.94)	0.052
*Raw (unadjusted) P values are given. For GSMR analyses,a Bonferroni-corrected threshold of P=1.67×10-3 was considered significant.

## Sheet: Table S5
Table S5. Summary statistics of genetic instruments when antibodies against EBV are considered as exposure
Exposure	Instrumental variables of Exposure			Allele effects on Exposure							Allele effects on Outcome
	rsid	Chromosome	Position	effect_allele.exposure	other_allele.exposure	eaf.exposure	beta.exposure	se.exposure	pval.exposure	F	outcome	effect_allele.outcome	other_allele.outcome	eaf.outcome	beta.outcome	se.outcome	pval.outcome
IgG	rs113442058	7	105047396	T	C	0.0369773	-0.85711	0.187233	4.69953e-06	20.9511692089696	Autoimmune hepatitis	T	C	0.0146576	-1.92163	0.608208	0.00158045
	rs1210063	6	105322133	G	A	0.940126	0.78776	0.150062	1.52452e-07	27.5516073156468		G	A	0.928511	-0.273493	0.174529	0.117107
	rs59202061	12	131949366	A	G	0.0683618	-0.66622	0.137723	1.31563e-06	23.3949790399582		A	G	0.0425429	0.158391	0.219584	0.470712
	rs73187797	8	5800584	A	C	0.109848	-0.504465	0.110308	4.80249e-06	20.9096755910465		A	C	0.193132	0.0883027	0.110216	0.42303
	rs113442058	7	105047396	T	C	0.0369773	-0.85711	0.187233	4.69953e-06	20.9511692089696	Primary biliary cholangitis	T	C	0.0146729	0.209775	0.219327	0.338844
	rs1210063	6	105322133	G	A	0.940126	0.78776	0.150062	1.52452e-07	27.5516073156468		G	A	0.928516	-0.0658594	0.103433	0.524297
	rs59202061	12	131949366	A	G	0.0683618	-0.66622	0.137723	1.31563e-06	23.3949790399582		A	G	0.0425436	0.0868771	0.129594	0.502617
	rs73187797	8	5800584	A	C	0.109848	-0.504465	0.110308	4.80249e-06	20.9096755910465		A	C	0.193123	-0.0106771	0.0651286	0.869779
	rs113442058	7	105047396	T	C	0.0369773	-0.85711	0.187233	4.69953e-06	20.9511692089696	Primary sclerosing cholangitis	T	C	0.0148244	-0.0761481	0.123366	0.537066
	rs1210063	6	105322133	G	A	0.940126	0.78776	0.150062	1.52452e-07	27.5516073156468		G	A	0.928707	0.0226637	0.0588901	0.700351
	rs59202061	12	131949366	A	G	0.0683618	-0.66622	0.137723	1.31563e-06	23.3949790399582		A	G	0.0424911	-0.0316704	0.0733067	0.665722
	rs73187797	8	5800584	A	C	0.109848	-0.504465	0.110308	4.80249e-06	20.9096755910465		A	C	0.193305	0.0547223	0.0374457	0.143912
EA-D	rs13242460	7	13812581	T	C	0.0154375	0.306549	0.0653051	2.67786e-06	22.028680609885	Autoimmune hepatitis	T	C	0.0167785	-0.365771	0.341508	0.284148
	rs141658142	5	110688686	G	A	0.0103862	-0.370608	0.0797731	3.38799e-06	21.577492200056		G	A	0.0270438	0.0255172	0.272589	0.925418
	rs2316515	6	410848	G	A	0.611511	-0.090436	0.0162504	2.61939e-08	30.9627014082789		G	A	0.615731	0.103315	0.089783	0.249847
	rs2395192	6	32479867	T	C	0.56018	0.132216	0.016277	4.55362e-16	65.9630540287081		T	C	0.491754	-0.225057	0.0840851	0.00743858
	rs2856821	6	33078965	C	T	0.219478	0.0978084	0.0193766	4.47054e-07	25.4731194082405		C	T	0.166654	-0.232711	0.117277	0.0472248
	rs3130248	6	29635159	T	C	0.527338	-0.10668	0.016528	1.08559e-10	41.6486003362162		T	C	0.472574	0.228696	0.0840818	0.00652965
	rs3926144	7	29961771	G	A	0.177482	-0.0962757	0.0210103	4.59844e-06	20.9919659174903		G	A	0.145171	-0.149218	0.123301	0.226205
	rs73067509	7	11181685	G	C	0.108201	-0.145663	0.025559	1.20454e-08	32.4710159166792		G	C	0.12735	0.164387	0.132069	0.213239
	rs7352834	20	20066489	A	G	0.0442208	0.182286	0.0394416	3.80668e-06	21.3541636683752		A	G	0.0639918	-0.173333	0.178985	0.332834
	rs79672379	1	168364491	C	G	0.00784888	-0.456111	0.0906863	4.91648e-07	25.2896116904856		C	G	0.0373477	0.0123811	0.22996	0.957062
	rs13242460	7	13812581	T	C	0.0154375	0.306549	0.0653051	2.67786e-06	22.028680609885	Primary biliary cholangitis	T	C	0.0167838	0.0492221	0.206296	0.811417
	rs141658142	5	110688686	G	A	0.0103862	-0.370608	0.0797731	3.38799e-06	21.577492200056		G	A	0.0270534	0.202359	0.161301	0.209645
	rs2316515	6	410848	G	A	0.611511	-0.090436	0.0162504	2.61939e-08	30.9627014082789		G	A	0.615748	0.0735863	0.0530191	0.165162
	rs2395192	6	32479867	T	C	0.56018	0.132216	0.016277	4.55362e-16	65.9630540287081		T	C	0.491759	-0.0691526	0.0517529	0.181481
	rs2856821	6	33078965	C	T	0.219478	0.0978084	0.0193766	4.47054e-07	25.4731194082405		C	T	0.166817	0.407114	0.0613968	3.33734e-11
	rs3130248	6	29635159	T	C	0.527338	-0.10668	0.016528	1.08559e-10	41.6486003362162		T	C	0.472507	-0.0445264	0.051985	0.391709
	rs3926144	7	29961771	G	A	0.177482	-0.0962757	0.0210103	4.59844e-06	20.9919659174903		G	A	0.145144	-0.144809	0.0739559	0.050225
	rs73067509	7	11181685	G	C	0.108201	-0.145663	0.025559	1.20454e-08	32.4710159166792		G	C	0.127343	0.0447815	0.0783818	0.56778
	rs7352834	20	20066489	A	G	0.0442208	0.182286	0.0394416	3.80668e-06	21.3541636683752		A	G	0.0640046	0.0514278	0.105903	0.627242
	rs79672379	1	168364491	C	G	0.00784888	-0.456111	0.0906863	4.91648e-07	25.2896116904856		C	G	0.0373543	0.0753176	0.135459	0.578199
	rs13242460	7	13812581	T	C	0.0154375	0.306549	0.0653051	2.67786e-06	22.028680609885	Primary sclerosing cholangitis	T	C	0.0166931	-0.0656271	0.116416	0.57294
	rs141658142	5	110688686	G	A	0.0103862	-0.370608	0.0797731	3.38799e-06	21.577492200056		G	A	0.027051	-0.0226207	0.093192	0.808212
	rs2316515	6	410848	G	A	0.611511	-0.090436	0.0162504	2.61939e-08	30.9627014082789		G	A	0.617579	0.0532207	0.0303869	0.0798712
	rs2395192	6	32479867	T	C	0.56018	0.132216	0.016277	4.55362e-16	65.9630540287081		T	C	0.494891	-0.0886725	0.0295185	0.00266489
	rs2856821	6	33078965	C	T	0.219478	0.0978084	0.0193766	4.47054e-07	25.4731194082405		C	T	0.164669	-0.0695687	0.0397707	0.0802491
	rs3130248	6	29635159	T	C	0.527338	-0.10668	0.016528	1.08559e-10	41.6486003362162		T	C	0.475789	0.052257	0.0297333	0.0788279
	rs3926144	7	29961771	G	A	0.177482	-0.0962757	0.0210103	4.59844e-06	20.9919659174903		G	A	0.144762	-0.0383537	0.0421866	0.363274
	rs73067509	7	11181685	G	C	0.108201	-0.145663	0.025559	1.20454e-08	32.4710159166792		G	C	0.127212	-0.0600814	0.0446792	0.178713
	rs7352834	20	20066489	A	G	0.0442208	0.182286	0.0394416	3.80668e-06	21.3541636683752		A	G	0.0638677	-0.00293899	0.0606797	0.96137
	rs79672379	1	168364491	C	G	0.00784888	-0.456111	0.0906863	4.91648e-07	25.2896116904856		C	G	0.0376039	0.0714981	0.0786585	0.363367
EBNA-1	rs11624561	14	77650744	C	T	0.5	0.0748468	0.0160049	2.91825e-06	21.8639333478078	Autoimmune hepatitis	C	T	0.460859	-0.140062	0.0877407	0.110418
	rs117347753	10	96430260	A	G	0.0284246	-0.226964	0.0483297	2.65093e-06	22.0481799996955		A	G	0.0555436	-0.275268	0.192273	0.152243
	rs117671124	10	7131094	T	C	0.00819672	-0.410029	0.0892599	4.35555e-06	21.0961122629705		T	C	0.00851983	-0.603488	0.487314	0.215569
	rs117705227	13	73089392	C	T	0.0108976	-0.360715	0.0775985	3.34387e-06	21.6027838175798		C	T	0.00236713	0.556334	0.885266	0.529718
	rs12289470	11	42636065	A	C	0.151663	0.108601	0.02257	1.49637e-06	23.1468126634022		A	C	0.159561	-0.164521	0.120224	0.171171
	rs185692895	18	38513146	C	T	0.0125033	-0.338229	0.0729227	3.51492e-06	21.5071597492826		C	T	0.0047044	0.111274	0.612	0.855724
	rs188471060	12	1948727	T	C	0.0113146	-0.392678	0.0758116	2.22295e-07	26.821816412654		T	C	0.0107086	0.299687	0.426833	0.482605
	rs2516392	6	31561557	G	C	0.617628	-0.0956415	0.0163847	5.30681e-09	34.0646291056236		G	C	0.654996	0.354351	0.090454	8.94808e-05
	rs2856821	6	33078965	C	T	0.210044	-0.144292	0.0195977	1.80232e-13	54.1953652302805		C	T	0.166654	-0.232711	0.117277	0.0472248
	rs2884837	1	213785642	A	G	0.0394481	-0.195298	0.0413926	2.37976e-06	22.2555144436884		A	G	0.0867482	0.245131	0.15535	0.114581
	rs3922928	5	178860053	A	G	0.0217905	-0.258785	0.0556416	3.30453e-06	21.6254397059244		A	G	0.029549	0.327646	0.262238	0.211511
	rs67886110	3	151397064	T	G	0.40123	-0.0898989	0.0164013	4.22419e-08	30.0358382798059		T	G	0.415458	0.0330051	0.0885243	0.709271
	rs6890786	5	25892157	G	A	0.293923	-0.0822339	0.0176763	3.28371e-06	21.6373481488975		G	A	0.309908	-0.102081	0.0944676	0.279878
	rs6927022	6	32644620	G	A	0.495348	-0.303068	0.0163604	1.31023e-76	343.062667272388		G	A	0.431338	0.534635	0.081273	4.75992e-11
	rs6999061	8	120555200	G	A	0.621929	0.0869226	0.0166019	1.64368e-07	27.4054099676864		G	A	0.583605	-0.061355	0.0887148	0.489189
	rs78411553	2	38398426	T	C	0.0189823	0.284627	0.059721	1.87971e-06	22.708243067629		T	C	0.00768909	-0.317853	0.508585	0.531988
	rs9273857	6	32661837	T	A	0.402439	-0.173803	0.01634	2.01254e-26	113.109303387649		T	A	0.356737	0.239209	0.0856126	0.00520463
	rs9907671	17	10377443	G	A	0.273617	-0.0875071	0.0184546	2.11877e-06	22.4779916130704		G	A	0.244612	0.0813145	0.102061	0.425612
	rs11624561	14	77650744	C	T	0.5	0.0748468	0.0160049	2.91825e-06	21.8639333478078	Primary biliary cholangitis	C	T	0.460916	0.0674795	0.0519249	0.193751
	rs117347753	10	96430260	A	G	0.0284246	-0.226964	0.0483297	2.65093e-06	22.0481799996955		A	G	0.0555378	-0.15196	0.112826	0.178029
	rs117671124	10	7131094	T	C	0.00819672	-0.410029	0.0892599	4.35555e-06	21.0961122629705		T	C	0.00852144	-0.113146	0.289027	0.695449
	rs117705227	13	73089392	C	T	0.0108976	-0.360715	0.0775985	3.34387e-06	21.6027838175798		C	T	0.00236527	-0.241936	0.518328	0.640669
	rs12289470	11	42636065	A	C	0.151663	0.108601	0.02257	1.49637e-06	23.1468126634022		A	C	0.159593	0.0747101	0.0710817	0.293238
	rs185692895	18	38513146	C	T	0.0125033	-0.338229	0.0729227	3.51492e-06	21.5071597492826		C	T	0.00470227	-0.138785	0.386908	0.719817
	rs188471060	12	1948727	T	C	0.0113146	-0.392678	0.0758116	2.22295e-07	26.821816412654		T	C	0.0107161	0.508895	0.25884	0.0492913
	rs2516392	6	31561557	G	C	0.617628	-0.0956415	0.0163847	5.30681e-09	34.0646291056236		G	C	0.654934	-0.0131193	0.0542777	0.809007
	rs2856821	6	33078965	C	T	0.210044	-0.144292	0.0195977	1.80232e-13	54.1953652302805		C	T	0.166817	0.407114	0.0613968	3.33734e-11
	rs2884837	1	213785642	A	G	0.0394481	-0.195298	0.0413926	2.37976e-06	22.2555144436884		A	G	0.0867107	-0.127135	0.093132	0.17222
	rs3922928	5	178860053	A	G	0.0217905	-0.258785	0.0556416	3.30453e-06	21.6254397059244		A	G	0.0295425	0.0171931	0.156054	0.912271
	rs67886110	3	151397064	T	G	0.40123	-0.0898989	0.0164013	4.22419e-08	30.0358382798059		T	G	0.415439	-0.0182909	0.052279	0.726435
	rs6890786	5	25892157	G	A	0.293923	-0.0822339	0.0176763	3.28371e-06	21.6373481488975		G	A	0.309941	0.0283364	0.0557577	0.611308
	rs6927022	6	32644620	G	A	0.495348	-0.303068	0.0163604	1.31023e-76	343.062667272388		G	A	0.431471	0.45901	0.0499143	3.71621e-20
	rs6999061	8	120555200	G	A	0.621929	0.0869226	0.0166019	1.64368e-07	27.4054099676864		G	A	0.583601	-0.0292721	0.0526459	0.578199
	rs78411553	2	38398426	T	C	0.0189823	0.284627	0.059721	1.87971e-06	22.708243067629		T	C	0.00769792	0.447103	0.295009	0.129632
	rs9273857	6	32661837	T	A	0.402439	-0.173803	0.01634	2.01254e-26	113.109303387649		T	A	0.356731	0.0904592	0.0540943	0.0944757
	rs9907671	17	10377443	G	A	0.273617	-0.0875071	0.0184546	2.11877e-06	22.4779916130704		G	A	0.244605	0.00571681	0.0603483	0.924529
	rs11624561	14	77650744	C	T	0.5	0.0748468	0.0160049	2.91825e-06	21.8639333478078	Primary sclerosing cholangitis	C	T	0.461422	0.0229586	0.0296661	0.43899
	rs117347753	10	96430260	A	G	0.0284246	-0.226964	0.0483297	2.65093e-06	22.0481799996955		A	G	0.0555888	-0.0244498	0.0648349	0.706093
	rs117671124	10	7131094	T	C	0.00819672	-0.410029	0.0892599	4.35555e-06	21.0961122629705		T	C	0.0084704	0.160202	0.170106	0.346308
	rs117705227	13	73089392	C	T	0.0108976	-0.360715	0.0775985	3.34387e-06	21.6027838175798		C	T	0.00236206	-0.209388	0.29628	0.479739
	rs12289470	11	42636065	A	C	0.151663	0.108601	0.02257	1.49637e-06	23.1468126634022		A	C	0.159382	0.0514507	0.040706	0.206246
	rs185692895	18	38513146	C	T	0.0125033	-0.338229	0.0729227	3.51492e-06	21.5071597492826		C	T	0.0047219	0.0152491	0.217106	0.944004
	rs188471060	12	1948727	T	C	0.0113146	-0.392678	0.0758116	2.22295e-07	26.821816412654		T	C	0.010707	0.00202719	0.142813	0.988675
	rs2516392	6	31561557	G	C	0.617628	-0.0956415	0.0163847	5.30681e-09	34.0646291056236		G	C	0.658671	0.0706674	0.0311146	0.023135
	rs2856821	6	33078965	C	T	0.210044	-0.144292	0.0195977	1.80232e-13	54.1953652302805		C	T	0.164669	-0.0695687	0.0397707	0.0802491
	rs2884837	1	213785642	A	G	0.0394481	-0.195298	0.0413926	2.37976e-06	22.2555144436884		A	G	0.0862221	0.0661386	0.0532439	0.21417
	rs3922928	5	178860053	A	G	0.0217905	-0.258785	0.0556416	3.30453e-06	21.6254397059244		A	G	0.0296593	-0.00559859	0.0888433	0.949753
	rs67886110	3	151397064	T	G	0.40123	-0.0898989	0.0164013	4.22419e-08	30.0358382798059		T	G	0.41565	-0.00993989	0.0300269	0.740619
	rs6890786	5	25892157	G	A	0.293923	-0.0822339	0.0176763	3.28371e-06	21.6373481488975		G	A	0.309579	0.0182689	0.0320522	0.568696
	rs6927022	6	32644620	G	A	0.495348	-0.303068	0.0163604	1.31023e-76	343.062667272388		G	A	0.444384	0.0765361	0.0299961	0.0107251
	rs6999061	8	120555200	G	A	0.621929	0.0869226	0.0166019	1.64368e-07	27.4054099676864		G	A	0.583956	0.000399105	0.0300277	0.989395
	rs78411553	2	38398426	T	C	0.0189823	0.284627	0.059721	1.87971e-06	22.708243067629		T	C	0.00762136	0.0570226	0.168599	0.735203
	rs9273857	6	32661837	T	A	0.402439	-0.173803	0.01634	2.01254e-26	113.109303387649		T	A	0.358878	0.0915004	0.0305231	0.00271982
	rs9907671	17	10377443	G	A	0.273617	-0.0875071	0.0184546	2.11877e-06	22.4779916130704		G	A	0.244424	-0.00571787	0.0345665	0.868616
VCA-p18	rs11054967	12	12547383	A	G	0.0152269	-0.346898	0.0635274	4.74529e-08	29.810964749024	Autoimmune hepatitis	A	G	0.0341024	-0.190197	0.239029	0.426203
	rs114844011	4	172891900	T	C	0.0108853	-0.352418	0.0746014	2.31237e-06	22.310902689821		T	C	0.00478204	-0.50893	0.628928	0.418399
	rs11602522	11	109187700	A	G	0.00827307	-0.418948	0.0863934	1.23892e-06	23.510000604917		A	G	0.0506888	-0.159665	0.202809	0.431125
	rs12188546	5	83928972	A	G	0.00608421	-0.458095	0.100173	4.80712e-06	20.9075929495015		A	G	0.00285333	-0.39997	0.791454	0.613304
	rs12538419	7	106799762	A	G	0.0854944	-0.132234	0.0276342	1.70872e-06	22.8921828921793		A	G	0.0886968	0.165561	0.153894	0.282011
	rs12953983	18	38983650	A	G	0.57707	-0.0742578	0.0157338	2.36272e-06	22.2694870165547		A	G	0.567638	0.0383323	0.088206	0.66387
	rs13286569	9	15138305	A	G	0.0212402	-0.270749	0.0535705	4.32475e-07	25.5373765883194		A	G	0.00971353	0.821006	0.327556	0.0121947
	rs13293260	9	3627959	C	T	0.165574	-0.104121	0.0210105	7.20769e-07	24.5525399788906		C	T	0.205435	0.16812	0.108231	0.120341
	rs143002370	12	46257378	G	T	0.0119495	-0.328776	0.0717977	4.66767e-06	20.9639813612263		G	T	0.0220288	0.100642	0.307285	0.743276
	rs145396067	16	11830183	A	G	0.0660657	-0.154236	0.0316595	1.10643e-06	23.7277266624224		A	G	0.0473579	0.422673	0.208895	0.0430348
	rs149736458	1	86078670	C	T	0.00965509	-0.366391	0.0797302	4.31941e-06	21.112437960049		C	T	0.00530648	0.507499	0.627586	0.418715
	rs180739443	17	61211014	G	C	0.00883219	-0.379847	0.0831254	4.8872e-06	20.8758103567933		G	C	0.0182618	0.210924	0.322686	0.513338
	rs28367674	6	31301446	T	A	0.266077	-0.100782	0.017788	1.46409e-08	32.0923817889727		T	A	0.384337	-0.218255	0.0877364	0.0128603
	rs3858729	12	44751886	T	C	0.748033	-0.0846321	0.0179059	2.28444e-06	22.3343217863948		T	C	0.663955	-0.185803	0.0924849	0.0445359
	rs4679608	3	59778103	C	T	0.289212	-0.0790705	0.0170462	3.50781e-06	21.5113799650212		C	T	0.28622	-0.0263999	0.0960964	0.783529
	rs59383933	7	147062665		G	0.0295715	-0.227787	0.0456702	6.11197e-07	24.870653184953		A	G	0.0302602	0.235214	0.254878	0.356087
	rs61837242	10	445664	A	T	0.00651221	-0.449236	0.0973245	3.91464e-06	21.3008017135206		A	T	0.0113788	0.178534	0.418965	0.670013
	rs7044812	9	4864885	C	T	0.6828	0.0778714	0.0165109	2.40088e-06	22.2387114483628		C	T	0.71886	-0.043278	0.0972699	0.656373
	rs73830020	4	77483706	C	T	0.0927629	-0.123148	0.0268929	4.6672e-06	20.9640082300138		C	T	0.159054	-0.0980845	0.119869	0.413204
	rs77608917	10	118350867	C	G	0.0136592	-0.317323	0.0672863	2.40515e-06	22.2353202658646		C	G	0.0153475	0.0740407	0.365452	0.839447
	rs78177823	4	37235277	T	G	0.0320459	-0.200196	0.043704	4.63377e-06	20.9779750851665		T	G	0.0375166	-0.171321	0.226962	0.450342
	rs8138890	22	17195895	G	A	0.501162	0.0751871	0.0154246	1.09082e-06	23.7548660087262		G	A	0.525901	0.119579	0.0875746	0.17211
	rs9271536	6	32622201	T	A	0.819691	-0.186026	0.0198411	6.86511e-21	87.8842249293515		T	A	0.750451	0.196671	0.101402	0.0524385
	rs11054967	12	12547383	A	G	0.0152269	-0.346898	0.0635274	4.74529e-08	29.810964749024	Primary biliary cholangitis	A	G	0.0340931	-0.203906	0.142371	0.152081
	rs114844011	4	172891900	T	C	0.0108853	-0.352418	0.0746014	2.31237e-06	22.310902689821		T	C	0.00478228	-0.168175	0.374151	0.653082
	rs11602522	11	109187700	A	G	0.00827307	-0.418948	0.0863934	1.23892e-06	23.510000604917		A	G	0.0506944	0.0164394	0.120818	0.891768
	rs12188546	5	83928972	A	G	0.00608421	-0.458095	0.100173	4.80712e-06	20.9075929495015		A	G	0.00285586	0.23363	0.470555	0.619542
	rs12538419	7	106799762	A	G	0.0854944	-0.132234	0.0276342	1.70872e-06	22.8921828921793		A	G	0.0886949	0.0647624	0.0916207	0.479657
	rs12953983	18	38983650	A	G	0.57707	-0.0742578	0.0157338	2.36272e-06	22.2694870165547		A	G	0.567606	-0.0451219	0.0518845	0.384486
	rs13286569	9	15138305	A	G	0.0212402	-0.270749	0.0535705	4.32475e-07	25.5373765883194		A	G	0.0097074	0.108244	0.26308	0.680744
	rs13293260	9	3627959	C	T	0.165574	-0.104121	0.0210105	7.20769e-07	24.5525399788906		C	T	0.205404	-0.0400087	0.0640641	0.532292
	rs143002370	12	46257378	G	T	0.0119495	-0.328776	0.0717977	4.66767e-06	20.9639813612263		G	T	0.0220263	-0.00523183	0.180782	0.976913
	rs145396067	16	11830183	A	G	0.0660657	-0.154236	0.0316595	1.10643e-06	23.7277266624224		A	G	0.0473549	0.118335	0.123172	0.336688
	rs149736458	1	86078670	C	T	0.00965509	-0.366391	0.0797302	4.31941e-06	21.112437960049		C	T	0.00530257	-0.196794	0.372164	0.596956
	rs180739443	17	61211014	G	C	0.00883219	-0.379847	0.0831254	4.8872e-06	20.8758103567933		G	C	0.0182564	-0.086569	0.191512	0.651247
	rs28367674	6	31301446	T	A	0.266077	-0.100782	0.017788	1.46409e-08	32.0923817889727		T	A	0.384469	0.171799	0.0515308	0.000856367
	rs3858729	12	44751886	T	C	0.748033	-0.0846321	0.0179059	2.28444e-06	22.3343217863948		T	C	0.663975	-0.0136379	0.0544343	0.802171
	rs4679608	3	59778103	C	T	0.289212	-0.0790705	0.0170462	3.50781e-06	21.5113799650212		C	T	0.286226	0.0115864	0.0571829	0.839432
	rs59383933	7	147062665	A	G	0.0295715	-0.227787	0.0456702	6.11197e-07	24.870653184953		A	G	0.0302729	0.314826	0.152305	0.0387267
	rs61837242	10	445664	A	T	0.00651221	-0.449236	0.0973245	3.91464e-06	21.3008017135206		A	T	0.0113861	0.356772	0.24318	0.142345
	rs7044812	9	4864885	C	T	0.6828	0.0778714	0.0165109	2.40088e-06	22.2387114483628		C	T	0.718876	0.0292136	0.057367	0.610583
	rs73830020	4	77483706	C	T	0.0927629	-0.123148	0.0268929	4.6672e-06	20.9640082300138		C	T	0.159036	-0.0910972	0.0710586	0.199842
	rs77608917	10	118350867	C	G	0.0136592	-0.317323	0.0672863	2.40515e-06	22.2353202658646		C	G	0.0153511	0.168544	0.216838	0.436993
	rs78177823	4	37235277	T	G	0.0320459	-0.200196	0.043704	4.63377e-06	20.9779750851665		T	G	0.037519	-0.0482215	0.133547	0.718037
	rs8138890	22	17195895	G	A	0.501162	0.0751871	0.0154246	1.09082e-06	23.7548660087262		G	A	0.525885	0.018057	0.0517857	0.727324
	rs9271536	6	32622201	T	A	0.819691	-0.186026	0.0198411	6.86511e-21	87.8842249293515		T	A	0.750304	-0.282655	0.0559158	4.30388e-07
	rs11054967	12	12547383	A	G	0.0152269	-0.346898	0.0635274	4.74529e-08	29.810964749024	Primary sclerosing cholangitis	A	G	0.0339222	0.042625	0.0820989	0.603627
	rs114844011	4	172891900	T	C	0.0108853	-0.352418	0.0746014	2.31237e-06	22.310902689821		T	C	0.00484108	-0.050025	0.206916	0.808963
	rs11602522	11	109187700	A	G	0.00827307	-0.418948	0.0863934	1.23892e-06	23.510000604917		A	G	0.0507333	-0.0650114	0.0687368	0.34425
	rs12188546	5	83928972	A	G	0.00608421	-0.458095	0.100173	4.80712e-06	20.9075929495015		A	G	0.00285714	0.365197	0.272991	0.180975
	rs12538419	7	106799762	A	G	0.0854944	-0.132234	0.0276342	1.70872e-06	22.8921828921793		A	G	0.0886624	0.0116061	0.051841	0.822851
	rs12953983	18	38983650	A	G	0.57707	-0.0742578	0.0157338	2.36272e-06	22.2694870165547		A	G	0.567791	-0.00527531	0.0298636	0.859786
	rs13286569	9	15138305	A	G	0.0212402	-0.270749	0.0535705	4.32475e-07	25.5373765883194		A	G	0.00972336	0.0333453	0.151986	0.82634
	rs13293260	9	3627959	C	T	0.165574	-0.104121	0.0210105	7.20769e-07	24.5525399788906		C	T	0.205624	-0.00517054	0.0366074	0.887678
	rs143002370	12	46257378	G	T	0.0119495	-0.328776	0.0717977	4.66767e-06	20.9639813612263		G	T	0.0220952	-0.159298	0.105783	0.132096
	rs145396067	16	11830183	A	G	0.0660657	-0.154236	0.0316595	1.10643e-06	23.7277266624224		A	G	0.0475641	-0.0730532	0.0702925	0.298677
	rs149736458	1	86078670	C	T	0.00965509	-0.366391	0.0797302	4.31941e-06	21.112437960049		C	T	0.00521469	-0.193832	0.206433	0.347753
	rs180739443	17	61211014	G	C	0.00883219	-0.379847	0.0831254	4.8872e-06	20.8758103567933		G	C	0.0182432	0.0832663	0.110372	0.450599
	rs28367674	6	31301446	T	A	0.266077	-0.100782	0.017788	1.46409e-08	32.0923817889727		T	A	0.378827	-0.126094	0.0306707	3.93541e-05
	rs3858729	12	44751886	T	C	0.748033	-0.0846321	0.0179059	2.28444e-06	22.3343217863948		T	C	0.66429	-0.0102099	0.0313565	0.744723
	rs4679608	3	59778103	C	T	0.289212	-0.0790705	0.0170462	3.50781e-06	21.5113799650212		C	T	0.28573	0.00558768	0.0327139	0.864378
	rs59383933	7	147062665	A	G	0.0295715	-0.227787	0.0456702	6.11197e-07	24.870653184953		A	G	0.0300004	0.0970221	0.087086	0.265238
	rs61837242	10	445664	A	T	0.00651221	-0.449236	0.0973245	3.91464e-06	21.3008017135206		A	T	0.0113303	0.116508	0.138877	0.401506
	rs7044812	9	4864885	C	T	0.6828	0.0778714	0.0165109	2.40088e-06	22.2387114483628		C	T	0.719061	-0.039084	0.0328759	0.234504
	rs73830020	4	77483706	C	T	0.0927629	-0.123148	0.0268929	4.6672e-06	20.9640082300138		C	T	0.15937	-0.00630357	0.0407522	0.877073
	rs77608917	10	118350867	C	G	0.0136592	-0.317323	0.0672863	2.40515e-06	22.2353202658646		C	G	0.0152983	0.0579442	0.124405	0.641379
	rs78177823	4	37235277	T	G	0.0320459	-0.200196	0.043704	4.63377e-06	20.9779750851665		T	G	0.0375907	0.0765444	0.0782904	0.328224
	rs8138890	22	17195895	G	A	0.501162	0.0751871	0.0154246	1.09082e-06	23.7548660087262		G	A	0.52647	-0.0144218	0.0297416	0.627745
	rs9271536	6	32622201	T	A	0.819691	-0.186026	0.0198411	6.86511e-21	87.8842249293515		T	A	0.754181	0.0584964	0.0343059	0.0881678
ZEBRA	rs113103848	13	109848567	A	G	0.0968997	-0.122793	0.0263058	3.04318e-06	21.7838759377588	Autoimmune hepatitis	A	G	0.0756379	0.049204	0.165086	0.765664
	rs117187370	11	60453316	G	A	0.0138205	0.308618	0.0671086	4.24959e-06	21.1434817279717		G	A	0.00631083	-0.394186	0.556799	0.478976
	rs141016096	21	46075357	T	C	0.0104715	-0.366196	0.0773739	2.21438e-06	22.3935936373838		T	C	0.0405277	0.295282	0.22381	0.187055
	rs150993367	6	157056586	T	G	0.0108203	-0.349744	0.075845	4.00156e-06	21.2587309918452		T	G	0.0190348	-0.219654	0.316963	0.488312
	rs191639797	8	32372674	T	C	0.00571321	-0.501731	0.103719	1.31532e-06	23.3946283613363		T	C	0.0362595	-0.0555506	0.234804	0.81298
	rs2647025	6	32668172	A	G	0.285607	0.310442	0.0169978	1.61203e-74	333.477328728033		A	G	0.307487	-0.0798914	0.0949835	0.400287
	rs34770282	9	23820003	G	A	0.102028	-0.122113	0.0262993	3.43072e-06	21.5538389744284		G	A	0.113944	0.0525241	0.137415	0.702291
	rs4608857	4	138544597	A	G	0.0419809	-0.194999	0.0388843	5.30759e-07	25.1424161443415		A	G	0.0484394	0.0831238	0.203465	0.682876
	rs6457711	6	33077495	A	C	0.234584	-0.107355	0.0184705	6.16347e-09	33.7736097714955		A	C	0.304208	0.220298	0.088731	0.0130368
	rs67838634	6	32694351	G	A	0.453576	0.0785583	0.0155654	4.48842e-07	25.4656394660797		G	A	0.459581	-0.210871	0.0847164	0.0128053
	rs72764967	10	1557992	T	C	0.00669784	0.43718	0.0953033	4.49127e-06	21.0375379515465		T	C	0.00152828	2.99328	1.16532	0.0102096
	rs7575	22	19435727	A	G	0.121598	-0.109395	0.0237688	4.17553e-06	21.1773433341188		A	G	0.0574698	0.0272936	0.187654	0.884358
	rs869836	2	224947843	G	A	0.642515	0.0740297	0.0162088	4.94144e-06	20.8545529867247		G	A	0.674345	0.0669171	0.0930784	0.472183
	rs9790601	4	102608806	G	A	0.331918	-0.0813247	0.0165041	8.32681e-07	24.2745468688751		G	A	0.338149	0.0630899	0.0922585	0.494077
	rs113103848	13	109848567	A	G	0.0968997	-0.122793	0.0263058	3.04318e-06	21.7838759377588	Primary biliary cholangitis	A	G	0.0756476	0.0823011	0.0974261	0.398247
	rs117187370	11	60453316	G	A	0.0138205	0.308618	0.0671086	4.24959e-06	21.1434817279717		G	A	0.00631318	0.0441088	0.324797	0.891976
	rs141016096	21	46075357	T	C	0.0104715	-0.366196	0.0773739	2.21438e-06	22.3935936373838		T	C	0.0405057	-0.206346	0.13328	0.121571
	rs150993367	6	157056586	T	G	0.0108203	-0.349744	0.075845	4.00156e-06	21.2587309918452		T	G	0.0190349	-0.0745728	0.187922	0.691493
	rs191639797	8	32372674	T	C	0.00571321	-0.501731	0.103719	1.31532e-06	23.3946283613363		T	C	0.0362718	0.154394	0.138168	0.263809
	rs2647025	6	32668172	A	G	0.285607	0.310442	0.0169978	1.61203e-74	333.477328728033		A	G	0.307712	0.44464	0.0514268	5.33089e-18
	rs34770282	9	23820003	G	A	0.102028	-0.122113	0.0262993	3.43072e-06	21.5538389744284		G	A	0.113936	-0.0256267	0.0814342	0.752995
	rs4608857	4	138544597	A	G	0.0419809	-0.194999	0.0388843	5.30759e-07	25.1424161443415		A	G	0.0484495	0.142934	0.120671	0.23622
	rs6457711	6	33077495	A	C	0.234584	-0.107355	0.0184705	6.16347e-09	33.7736097714955		A	C	0.304153	-0.0465343	0.0561491	0.407239
	rs67838634	6	32694351	G	A	0.453576	0.0785583	0.0155654	4.48842e-07	25.4656394660797		G	A	0.459556	-0.1232	0.0518609	0.0175214
	rs72764967	10	1557992	T	C	0.00669784	0.43718	0.0953033	4.49127e-06	21.0375379515465		T	C	0.00152506	-0.0956442	0.694515	0.890467
	rs7575	22	19435727	A	G	0.121598	-0.109395	0.0237688	4.17553e-06	21.1773433341188		A	G	0.0574687	0.0271193	0.112201	0.80901
	rs869836	2	224947843	G	A	0.642515	0.0740297	0.0162088	4.94144e-06	20.8545529867247		G	A	0.674353	0.0382666	0.0550848	0.487252
	rs9790601	4	102608806	G	A	0.331918	-0.0813247	0.0165041	8.32681e-07	24.2745468688751		G	A	0.338202	0.139536	0.0532664	0.0088038
	rs113103848	13	109848567	A	G	0.0968997	-0.122793	0.0263058	3.04318e-06	21.7838759377588	Primary sclerosing cholangitis	A	G	0.0754153	-0.0137472	0.0557333	0.805171
	rs117187370	11	60453316	G	A	0.0138205	0.308618	0.0671086	4.24959e-06	21.1434817279717		G	A	0.00639028	-0.235335	0.184842	0.202957
	rs141016096	21	46075357	T	C	0.0104715	-0.366196	0.0773739	2.21438e-06	22.3935936373838		T	C	0.0402617	-0.00549724	0.0775452	0.943485
	rs150993367	6	157056586	T	G	0.0108203	-0.349744	0.075845	4.00156e-06	21.2587309918452		T	G	0.0191305	0.142897	0.108336	0.187165
	rs191639797	8	32372674	T	C	0.00571321	-0.501731	0.103719	1.31532e-06	23.3946283613363		T	C	0.0366592	-0.0129148	0.0802427	0.872135
	rs2647025	6	32668172	A	G	0.285607	0.310442	0.0169978	1.61203e-74	333.477328728033		A	G	0.313806	-0.0949946	0.0321358	0.00311616
	rs34770282	9	23820003	G	A	0.102028	-0.122113	0.0262993	3.43072e-06	21.5538389744284		G	A	0.113909	0.00558247	0.0467492	0.904948
	rs4608857	4	138544597	A	G	0.0419809	-0.194999	0.0388843	5.30759e-07	25.1424161443415		A	G	0.0484924	-0.193353	0.0729366	0.00802602
	rs6457711	6	33077495	A	C	0.234584	-0.107355	0.0184705	6.16347e-09	33.7736097714955		A	C	0.302959	0.040232	0.0323106	0.213072
	rs67838634	6	32694351	G	A	0.453576	0.0785583	0.0155654	4.48842e-07	25.4656394660797		G	A	0.463653	-0.171039	0.0295725	7.30634e-09
	rs72764967	10	1557992	T	C	0.00669784	0.43718	0.0953033	4.49127e-06	21.0375379515465		T	C	0.00152471	-0.436492	0.387131	0.25953
	rs7575	22	19435727	A	G	0.121598	-0.109395	0.0237688	4.17553e-06	21.1773433341188		A	G	0.0576116	0.0571642	0.0637066	0.369557
	rs869836	2	224947843	G	A	0.642515	0.0740297	0.0162088	4.94144e-06	20.8545529867247		G	A	0.67336	-0.0303697	0.0315495	0.335745
	rs9790601	4	102608806	G	A	0.331918	-0.0813247	0.0165041	8.32681e-07	24.2745468688751		G	A	0.338689	0.00781156	0.0312595	0.802669
	rs113103848		109848567	A	G	0.0968997	-0.122793	0.0263058	3.04318e-06	21.7838759377588		A	G	0.0756379	0.049204	0.165086	0.765664
	rs117187370		60453316	G	A	0.0138205	0.308618	0.0671086	4.24959e-06	21.1434817279717		G	A	0.00631083	-0.394186	0.556799	0.478976
	rs141016096		46075357	T	C	0.0104715	-0.366196	0.0773739	2.21438e-06	22.3935936373838		T	C	0.0405277	0.295282	0.22381	0.187055
	rs150993367		157056586	T	G	0.0108203	-0.349744	0.075845	4.00156e-06	21.2587309918452		T	G	0.0190348	-0.219654	0.316963	0.488312
	rs191639797		32372674	T	C	0.00571321	-0.501731	0.103719	1.31532e-06	23.3946283613363		T	C	0.0362595	-0.0555506	0.234804	0.81298
	rs2647025		32668172	A	G	0.285607	0.310442	0.0169978	1.61203e-74	333.477328728033		A	G	0.307487	-0.0798914	0.0949835	0.400287
	rs34770282		23820003	G	A	0.102028	-0.122113	0.0262993	3.43072e-06	21.5538389744284		G	A	0.113944	0.0525241	0.137415	0.702291
	rs4608857		138544597	A	G	0.0419809	-0.194999	0.0388843	5.30759e-07	25.1424161443415		A	G	0.0484394	0.0831238	0.203465	0.682876
	rs6457711		33077495	A	C	0.234584	-0.107355	0.0184705	6.16347e-09	33.7736097714955		A	C	0.304208	0.220298	0.088731	0.0130368
	rs67838634		32694351	G	A	0.453576	0.0785583	0.0155654	4.48842e-07	25.4656394660797		G	A	0.459581	-0.210871	0.0847164	0.0128053
	rs72764967		1557992	T	C	0.00669784	0.43718	0.0953033	4.49127e-06	21.0375379515465		T	C	0.00152828	2.99328	1.16532	0.0102096
	rs7575		19435727	A	G	0.121598	-0.109395	0.0237688	4.17553e-06	21.1773433341188		A	G	0.0574698	0.0272936	0.187654	0.884358
	rs869836		224947843	G	A	0.642515	0.0740297	0.0162088	4.94144e-06	20.8545529867247		G	A	0.674345	0.0669171	0.0930784	0.472183
	rs9790601		102608806	G	A	0.331918	-0.0813247	0.0165041	8.32681e-07	24.2745468688751		G	A	0.338149	0.0630899	0.0922585	0.494077

## Sheet: Table S6
Table S6. Summary statistics of genetic instruments when AILDs are considered as exposure
Exposure	Instrumental variables of Exposure		Allele effects on Exposure							Allele effects on Outcome
	rsid	Position	effect_allele.exposure	other_allele.exposure	eaf.exposure	beta.exposure	se.exposure	pval.exposure	F	outcome	effect_allele.outcome	other_allele.outcome	eaf.outcome	beta.outcome	se.outcome	pval.outcome
Autoimmune hepatitis	rs202153604	61694535	TG	T	0.0269205	0.9386	0.185674	4.3015e-07	25.5538505314222	IgG	TG	T	0.0179577	-0.198537	0.252855	0.432347
	rs2596547	31361865	T	C	0.0867388	1.04148	0.106547	1.44311e-22	95.5469557656449		T	C	0.147641	-0.136608	0.0947216	0.149244
	rs2788747	101170272	G	A	0.314168	0.401144	0.0854117	2.64533e-06	22.0578565058252		G	A	0.296296	0.107592	0.073891	0.145367
	rs3807219	154670361	G	A	0.216388	-0.506516	0.11044	4.51107e-06	21.0344411867262		G	A	0.220713	0.0788315	0.079786	0.323135
	rs75760731	34524529	A	C	0.026656	0.916385	0.193066	2.06971e-06	22.528993175051		A	C	0.0112765	-0.547431	0.311664	0.0790066
	rs9348469	21338901	A	G	0.0972334	0.564193	0.121471	3.40643e-06	21.5728543363065		A	G	0.0696834	-0.168472	0.129566	0.193506
	rs9426009	34761561	T	C	0.035061	0.823804	0.176241	2.94965e-06	21.8489883748302		T	C	0.0293074	-0.0142083	0.198211	0.942854
	rs9662922	232169444	A	G	0.232021	-0.48994	0.106166	3.93369e-06	21.2967005157697		A	G	0.217027	0.032226	0.0811522	0.691289
	rs202153604	61694535	TG	T	0.0269205	0.9386	0.185674	4.3015e-07	25.5538505314222	EA-D	TG	T	0.0180894	0.0953006	0.0603776	0.114472
	rs2596547	31361865	T	C	0.0867388	1.04148	0.106547	1.44311e-22	95.5469557656449		T	C	0.142611	-0.157522	0.0229778	7.11172e-12
	rs2788747	101170272	G	A	0.314168	0.401144	0.0854117	2.64533e-06	22.0578565058252		G	A	0.298077	0.0260017	0.0178098	0.144299
	rs3807219	154670361	G	A	0.216388	-0.506516	0.11044	4.51107e-06	21.0344411867262		G	A	0.22113	-0.0306365	0.0194501	0.115226
	rs75760731	34524529	A	C	0.026656	0.916385	0.193066	2.06971e-06	22.528993175051		A	C	0.0107804	-0.0258392	0.0781837	0.741027
	rs9348469	21338901	A	G	0.0972334	0.564193	0.121471	3.40643e-06	21.5728543363065		A	G	0.0678146	-0.028415	0.0321155	0.376278
	rs9426009	34761561	T	C	0.035061	0.823804	0.176241	2.94965e-06	21.8489883748302		T	C	0.0291667	0.0926857	0.0479801	0.05339
	rs9662922	232169444	A	G	0.232021	-0.48994	0.106166	3.93369e-06	21.2967005157697		A	G	0.216439	-0.0127992	0.0195262	0.512153
	rs202153604	61694535	TG	T	0.0269205	0.9386	0.185674	4.3015e-07	25.5538505314222	EBNA-1	TG	T	0.0179752	0.0738985	0.0605499	0.222292
	rs2596547	31361865	T	C	0.0867388	1.04148	0.106547	1.44311e-22	95.5469557656449		T	C	0.144138	-0.142556	0.0229571	5.30975e-10
	rs2788747	101170272	G	A	0.314168	0.401144	0.0854117	2.64533e-06	22.0578565058252		G	A	0.296083	0.00141111	0.0178564	0.937013
	rs3807219	154670361	G	A	0.216388	-0.506516	0.11044	4.51107e-06	21.0344411867262		G	A	0.221776	0.0280817	0.0193834	0.147406
	rs75760731	34524529	A	C	0.026656	0.916385	0.193066	2.06971e-06	22.528993175051		A	C	0.0105752	0.123494	0.0788438	0.117274
	rs9348469	21338901	A	G	0.0972334	0.564193	0.121471	3.40643e-06	21.5728543363065		A	G	0.0688542	-0.00503018	0.0318635	0.874562
	rs9426009	34761561	T	C	0.035061	0.823804	0.176241	2.94965e-06	21.8489883748302		T	C	0.0294687	-0.000779272	0.047736	0.986975
	rs9662922	232169444	A	G	0.232021	-0.48994	0.106166	3.93369e-06	21.2967005157697		A	G	0.218058	0.00565879	0.0194609	0.771222
	rs202153604	61694535	TG	T	0.0269205	0.9386	0.185674	4.3015e-07	25.5538505314222	VCA-p18	TG	T	0.0178726	-0.0622104	0.0586692	0.288981
	rs2596547	31361865	T	C	0.0867388	1.04148	0.106547	1.44311e-22	95.5469557656449		T	C	0.148056	-0.104291	0.0217512	1.62919e-06
	rs2788747	101170272	G	A	0.314168	0.401144	0.0854117	2.64533e-06	22.0578565058252		G	A	0.297321	0.0296568	0.017196	0.0845937
	rs3807219	154670361	G	A	0.216388	-0.506516	0.11044	4.51107e-06	21.0344411867262		G	A	0.221306	-0.026015	0.0187125	0.164455
	rs75760731	34524529	A	C	0.026656	0.916385	0.193066	2.06971e-06	22.528993175051		A	C	0.0111044	0.0502793	0.0743184	0.498698
	rs9348469	21338901	A	G	0.0972334	0.564193	0.121471	3.40643e-06	21.5728543363065		A	G	0.068855	-0.0850755	0.0306894	0.00556877
	rs9426009	34761561	T	C	0.035061	0.823804	0.176241	2.94965e-06	21.8489883748302		T	C	0.0292094	-0.023256	0.0462917	0.6154
	rs9662922	232169444	A	G	0.232021	-0.48994	0.106166	3.93369e-06	21.2967005157697		A	G	0.217565	0.00542726	0.0187821	0.772612
	rs202153604	61694535	TG	T	0.0269205	0.9386	0.185674	4.3015e-07	25.5538505314222	ZEBRA	TG	T	0.0177446	0.0758506	0.0592732	0.200658
	rs2596547	31361865	T	C	0.0867388	1.04148	0.106547	1.44311e-22	95.5469557656449		T	C	0.144174	-0.164671	0.0220742	8.6615e-14
	rs2788747	101170272	G	A	0.314168	0.401144	0.0854117	2.64533e-06	22.0578565058252		G	A	0.297111	0.0253764	0.0173518	0.143615
	rs3807219	154670361	G	A	0.216388	-0.506516	0.11044	4.51107e-06	21.0344411867262		G	A	0.221704	-0.0531313	0.0188527	0.00482883
	rs75760731	34524529	A	C	0.026656	0.916385	0.193066	2.06971e-06	22.528993175051		A	C	0.0109732	-0.0173472	0.0753038	0.817809
	rs9348469	21338901	A	G	0.0972334	0.564193	0.121471	3.40643e-06	21.5728543363065		A	G	0.0683331	-0.0738038	0.031061	0.0174971
	rs9426009	34761561	T	C	0.035061	0.823804	0.176241	2.94965e-06	21.8489883748302		T	C	0.0291573	-0.0309049	0.0467597	0.508658
	rs9662922	232169444	A	G	0.232021	-0.48994	0.106166	3.93369e-06	21.2967005157697		A	G	0.217468	-0.0225879	0.0189552	0.2334
Primary biliary cholangitis	rs2857107	32817738	T	C	0.0626507	0.539786	0.0880884	8.91189e-10	37.549439284176	IgG	T	C	0.116485	0.0388416	0.103435	0.707276
	rs35354193	129087740	A	G	0.162654	0.349629	0.0629756	2.82722e-08	30.8225052345436		A	G	0.139481	0.174597	0.0966383	0.0708085
	rs6659932	67336688	C	A	0.913737	-0.470334	0.0791297	2.7842e-09	35.3290026722289		C	A	0.840626	0.0288813	0.0910416	0.751067
	rs9277565	33089120	T	C	0.195741	0.325694	0.0592681	3.90113e-08	30.1977908455489		T	C	0.20395	0.0426502	0.0826889	0.606
	rs9469140	32486246	G	A	0.0996617	0.837392	0.0667569	4.29438e-36	157.348627747909		G	A	0.022633	0.254377	0.224015	0.256152
	rs2857107	32817738	T	C	0.0626507	0.539786	0.0880884	8.91189e-10	37.549439284176	EA-D	T	C	0.116468	0.057726	0.0249515	0.0206936
	rs35354193	129087740	A	G	0.162654	0.349629	0.0629756	2.82722e-08	30.8225052345436		A	G	0.141636	0.0118519	0.0233716	0.612079
	rs6659932	67336688	C	A	0.913737	-0.470334	0.0791297	2.7842e-09	35.3290026722289		C	A	0.841965	-0.026848	0.0221335	0.225128
	rs9277565	33089120	T	C	0.195741	0.325694	0.0592681	3.90113e-08	30.1977908455489		T	C	0.207804	0.0689725	0.0197387	0.00047536
	rs9469140	32486246	G	A	0.0996617	0.837392	0.0667569	4.29438e-36	157.348627747909		G	A	0.0227	-0.00465479	0.0542283	0.931596
	rs2857107	32817738	T	C	0.0626507	0.539786	0.0880884	8.91189e-10	37.549439284176	EBNA-1	T	C	0.116263	-0.117545	0.0249598	2.48481e-06
	rs35354193	129087740	A	G	0.162654	0.349629	0.0629756	2.82722e-08	30.8225052345436		A	G	0.14074	-0.000691786	0.0234458	0.976461
	rs6659932	67336688	C	A	0.913737	-0.470334	0.0791297	2.7842e-09	35.3290026722289		C	A	0.839019	0.00310492	0.0219552	0.887538
	rs9277565	33089120	T	C	0.195741	0.325694	0.0592681	3.90113e-08	30.1977908455489		T	C	0.200929	-0.0700156	0.0200316	0.00047359
	rs9469140	32486246	G	A	0.0996617	0.837392	0.0667569	4.29438e-36	157.348627747909		G	A	0.0227125	0.0412092	0.054016	0.445519
	rs2857107	32817738	T	C	0.0626507	0.539786	0.0880884	8.91189e-10	37.549439284176	VCA-p18	T	C	0.116958	-0.101688	0.0240763	2.40473e-05
	rs35354193	129087740	A	G	0.162654	0.349629	0.0629756	2.82722e-08	30.8225052345436		A	G	0.140437	0.00579505	0.0226248	0.797845
	rs6659932	67336688	C	A	0.913737	-0.470334	0.0791297	2.7842e-09	35.3290026722289		C	A	0.840779	-0.0208291	0.0212632	0.327291
	rs9277565	33089120	T	C	0.195741	0.325694	0.0592681	3.90113e-08	30.1977908455489		T	C	0.204104	-0.0651779	0.0191735	0.000675376
	rs9469140	32486246	G	A	0.0996617	0.837392	0.0667569	4.29438e-36	157.348627747909		G	A	0.0228957	0.0943025	0.0519739	0.069613
	rs2857107	32817738	T	C	0.0626507	0.539786	0.0880884	8.91189e-10	37.549439284176	ZEBRA	T	C	0.118259	0.19764	0.0240357	1.98886e-16
	rs35354193	129087740	A	G	0.162654	0.349629	0.0629756	2.82722e-08	30.8225052345436		A	G	0.140523	0.000751969	0.0228365	0.973732
	rs6659932	67336688	C	A	0.913737	-0.470334	0.0791297	2.7842e-09	35.3290026722289		C	A	0.841156	-0.0323859	0.0214442	0.130981
	rs9277565	33089120	T	C	0.195741	0.325694	0.0592681	3.90113e-08	30.1977908455489		T	C	0.205229	-0.0199657	0.0192917	0.3007
	rs9469140	32486246	G	A	0.0996617	0.837392	0.0667569	4.29438e-36	157.348627747909		G	A	0.0233438	0.293262	0.0517676	1.47037e-08
Primary sclerosing cholangitis	rs142071202	96931261	A	G	0.0287026	0.376824	0.0802105	2.62809e-06	22.0704963929669	IgG	A	G	0.0136459	0.416745	0.289829	0.150462
	rs182415171	33601183	A	G	0.0206978	0.42614	0.0923361	3.92925e-06	21.2989888443701		A	G	0.0219213	-0.034274	0.234036	0.883568
	rs2761319	93298032	C	T	0.6719	-0.147452	0.0307342	1.60539e-06	23.0173301257214		C	T	0.77684	0.0026845	0.0794885	0.973059
	rs28929474	94378610	T	C	0.0191941	0.453268	0.0919651	8.27828e-07	24.2918987364629		T	C	0.0200343	-0.0658695	0.236227	0.780368
	rs62519740	64122255	C	T	0.322744	0.142262	0.0309888	4.41611e-06	21.0749105193384		C	T	0.323381	0.0885271	0.0713726	0.214845
	rs62570245	69440573	T	C	0.0604377	0.284713	0.0570098	5.91071e-07	24.9409503455226		T	C	0.0705194	-0.0016313	0.130315	0.990012
	rs6738078	227342909	T	G	6.75674e-05	3.59118	0.695853	2.4585e-07	26.6340234140261		T	C	0.807488	-0.115545	0.0863023	0.180622
	rs6910668	32295681	G	T	0.17192	0.294197	0.0363408	5.70296e-16	65.5367574544806		G	T	0.197138	-0.0185956	0.0838574	0.824507
	rs71416906	19965007	ATTTT	A	0.00239529	1.10577	0.211866	1.79709e-07	27.2398373121753		TATAA	T	0.315583	-0.0798733	0.0722819	0.269149
	rs7534678	154662972	T	C	0.331749	-0.144994	0.0317532	4.96444e-06	20.8507894129887		T	C	0.281947	-0.0318107	0.0748072	0.670665
	rs7912438	1832160	C	T	0.575885	0.137387	0.030094	4.9885e-06	20.841495790764		C	T	0.600093	-0.129382	0.0674839	0.0552095
	rs142071202	96931261	A	G	0.0287026	0.376824	0.0802105	2.62809e-06	22.0704963929669	EA-D	A	G	0.0139525	0.0593856	0.0692583	0.391196
	rs182415171	33601183	A	G	0.0206978	0.42614	0.0923361	3.92925e-06	21.2989888443701		A	G	0.0214948	-0.0575031	0.0569218	0.312394
	rs2761319	93298032	C	T	0.6719	-0.147452	0.0307342	1.60539e-06	23.0173301257214		C	T	0.777925	-0.0054173	0.019323	0.779205
	rs28929474	94378610	T	C	0.0191941	0.453268	0.0919651	8.27828e-07	24.2918987364629		T	C	0.0199074	-0.149903	0.0576554	0.00932285
	rs62519740	64122255	C	T	0.322744	0.142262	0.0309888	4.41611e-06	21.0749105193384		C	T	0.326153	-0.0379652	0.0172669	0.0278972
	rs62570245	69440573	T	C	0.0604377	0.284713	0.0570098	5.91071e-07	24.9409503455226		T	C	0.0697443	0.0167092	0.0316674	0.597744
	rs6738078	227342909	T	G	6.75674e-05	3.59118	0.695853	2.4585e-07	26.6340234140261		T	C	0.806052	-0.0183877	0.0205726	0.37143
	rs6910668	32295681	G	T	0.17192	0.294197	0.0363408	5.70296e-16	65.5367574544806		G	T	0.193188	-0.0785106	0.0203115	0.000110943
	rs71416906	19965007	ATTTT	A	0.00239529	1.10577	0.211866	1.79709e-07	27.2398373121753		TATAA	T	0.313566	0.0158049	0.0174232	0.364344
	rs7534678	154662972	T	C	0.331749	-0.144994	0.0317532	4.96444e-06	20.8507894129887		T	C	0.282265	0.0109826	0.018031	0.542462
	rs7912438	1832160	C	T	0.575885	0.137387	0.030094	4.9885e-06	20.841495790764		C	T	0.600162	-0.0117203	0.0163795	0.474273
	rs142071202	96931261	A	G	0.0287026	0.376824	0.0802105	2.62809e-06	22.0704963929669	EBNA-1	A	G	0.0136573	0.129757	0.069882	0.063339
	rs182415171	33601183	A	G	0.0206978	0.42614	0.0923361	3.92925e-06	21.2989888443701		A	G	0.021757	-0.0259866	0.056368	0.644787
	rs2761319	93298032	C	T	0.6719	-0.147452	0.0307342	1.60539e-06	23.0173301257214		C	T	0.776197	0.0330541	0.0192626	0.0861671
	rs28929474	94378610	T	C	0.0191941	0.453268	0.0919651	8.27828e-07	24.2918987364629		T	C	0.0199252	0.0136644	0.0576179	0.812536
	rs62519740	64122255	C	T	0.322744	0.142262	0.0309888	4.41611e-06	21.0749105193384		C	T	0.325599	-0.0100048	0.0172197	0.561233
	rs62570245	69440573	T	C	0.0604377	0.284713	0.0570098	5.91071e-07	24.9409503455226		T	C	0.0704416	0.00670068	0.0313868	0.830947
	rs6738078	227342909	T	G	6.75674e-05	3.59118	0.695853	2.4585e-07	26.6340234140261		T	C	0.807212	0.0192964	0.0206222	0.349424
	rs6910668	32295681	G	T	0.17192	0.294197	0.0363408	5.70296e-16	65.5367574544806		G	T	0.193642	-0.154279	0.0202935	2.90682e-14
	rs71416906	19965007	ATTTT	A	0.00239529	1.10577	0.211866	1.79709e-07	27.2398373121753		TATAA	T	0.314935	0.00726401	0.0173882	0.676126
	rs7534678	154662972	T	C	0.331749	-0.144994	0.0317532	4.96444e-06	20.8507894129887		T	C	0.282256	0.00481487	0.0179949	0.789031
	rs7912438	1832160	C	T	0.575885	0.137387	0.030094	4.9885e-06	20.841495790764		C	T	0.59929	0.0183929	0.0163619	0.260958
	rs142071202	96931261	A	G	0.0287026	0.376824	0.0802105	2.62809e-06	22.0704963929669	VCA-p18	A	G	0.0137677	-0.0238341	0.0672344	0.722969
	rs182415171	33601183	A	G	0.0206978	0.42614	0.0923361	3.92925e-06	21.2989888443701		A	G	0.021909	0.0114974	0.0543019	0.832317
	rs2761319	93298032	C	T	0.6719	-0.147452	0.0307342	1.60539e-06	23.0173301257214		C	T	0.775962	0.0535305	0.0185495	0.00390392
	rs28929474	94378610	T	C	0.0191941	0.453268	0.0919651	8.27828e-07	24.2918987364629		T	C	0.0200362	-0.0304986	0.0554926	0.582596
	rs62519740	64122255	C	T	0.322744	0.142262	0.0309888	4.41611e-06	21.0749105193384		C	T	0.323993	0.0365254	0.0166225	0.0279958
	rs62570245	69440573	T	C	0.0604377	0.284713	0.0570098	5.91071e-07	24.9409503455226		T	C	0.0704183	0.0272044	0.0303757	0.370468
	rs6738078	227342909	T	G	6.75674e-05	3.59118	0.695853	2.4585e-07	26.6340234140261		T	C	0.805839	-0.0342497	0.0198449	0.0843704
	rs6910668	32295681	G	T	0.17192	0.294197	0.0363408	5.70296e-16	65.5367574544806		G	T	0.198129	-0.0754386	0.0193542	9.7079e-05
	rs71416906	19965007	ATTTT	A	0.00239529	1.10577	0.211866	1.79709e-07	27.2398373121753		TATAA	T	0.314284	0.022062	0.0168018	0.189157
	rs7534678	154662972	T	C	0.331749	-0.144994	0.0317532	4.96444e-06	20.8507894129887		T	C	0.281288	0.0052867	0.0173809	0.761
	rs7912438	1832160	C	T	0.575885	0.137387	0.030094	4.9885e-06	20.841495790764		C	T	0.599951	0.0248237	0.0157965	0.116072
	rs142071202	96931261	A	G	0.0287026	0.376824	0.0802105	2.62809e-06	22.0704963929669	ZEBRA	A	G	0.0139279	-0.0119729	0.0673573	0.858918
	rs182415171	33601183	A	G	0.0206978	0.42614	0.0923361	3.92925e-06	21.2989888443701		A	G	0.0217131	0.0561196	0.0549121	0.306786
	rs2761319	93298032	C	T	0.6719	-0.147452	0.0307342	1.60539e-06	23.0173301257214		C	T	0.777135	0.0103219	0.0187444	0.581863
	rs28929474	94378610	T	C	0.0191941	0.453268	0.0919651	8.27828e-07	24.2918987364629		T	C	0.020316	-0.112923	0.0555091	0.0419193
	rs62519740	64122255	C	T	0.322744	0.142262	0.0309888	4.41611e-06	21.0749105193384		C	T	0.32476	0.019603	0.0167674	0.24236
	rs62570245	69440573	T	C	0.0604377	0.284713	0.0570098	5.91071e-07	24.9409503455226		T	C	0.0705048	-0.0160148	0.0305687	0.600352
	rs6738078	227342909	T	G	6.75674e-05	3.59118	0.695853	2.4585e-07	26.6340234140261		T	C	0.806851	-0.0408217	0.0200237	0.0414834
	rs6910668	32295681	G	T	0.17192	0.294197	0.0363408	5.70296e-16	65.5367574544806		G	T	0.194946	-0.103827	0.0196111	1.19471e-07
	rs71416906	19965007	ATTTT	A	0.00239529	1.10577	0.211866	1.79709e-07	27.2398373121753		TATAA	T	0.315783	-0.0142701	0.0169151	0.398876
	rs7534678	154662972	T	C	0.331749	-0.144994	0.0317532	4.96444e-06	20.8507894129887		T	C	0.280908	-1.71329e-05	0.0174995	0.999219
	rs7912438	1832160	C	T	0.575885	0.137387	0.030094	4.9885e-06	20.841495790764		C	T	0.599168	0.0177425	0.0159167	0.264973

## Sheet: Table S7
Table S7. Search if a list of SNPs used in the results of Table S3 have previously been associated with a trait or disease ( Using LDtrait Tool)
rsid	trait	chr	pos	p	OR or BETA	95% CI (TEXT)	MAPPED_GENE	PUBMEDID	FIRST AUTHOR	JOURNAL	Sample	STUDY ACCESSION	STUDY
rs6927022	Ulcerative colitis	6	32644620	5e-133	1.444	HLA-DQA1	23128233	Jostins L	Nature	Up to 12,924 European ancestry cases, up to 21,442 European ancestry controls	Up to 12,924 European ancestry cases, up to 21,442 European ancestry controls	GCST001728	Host-microbe interactions have shaped the genetic architecture of inflammatory bowel disease.
rs2647025	Asthma	6	32668172	4e-99		HLA-DQB1	31361310	Johansson A	Hum Mol Genet	41,926 European ancestry cases, 239,773 European ancestry controls	41,926 European ancestry cases, 239,773 European ancestry controls	GCST009720	Genome-wide association analysis of 350 000 Caucasians from the UK Biobank identifies novel loci for asthma, hay fever and eczema.
rs6927022	Ulcerative colitis	6	32644620	5e-65		HLA-DQA1	28067908	de Lange KM	Nat Genet	12,366 European and unknown ancestry cases, 33,609 European and unknown ancestry controls	12,366 European and unknown ancestry cases, 33,609 European and unknown ancestry controls	GCST004133	Genome-wide association study implicates immune activation of multiple integrin genes in inflammatory bowel disease.
rs6927022	Inflammatory bowel disease	6	32644620	2e-31		HLA-DQA1	28067908	de Lange KM	Nat Genet	25,042 European and unknown ancestry cases, 34,915 European and unknown ancestry controls	25,042 European and unknown ancestry cases, 34,915 European and unknown ancestry controls	GCST004131	Genome-wide association study implicates immune activation of multiple integrin genes in inflammatory bowel disease.
rs2316515	Lung adenocarcinoma	6	410848	1e-07	1.08994	IRF4	28604730	McKay JD	Nat Genet	11,273 European ancestry cases, 55,483 European ancestry controls	11,273 European ancestry cases, 55,483 European ancestry controls	GCST004744	Large-scale association analysis identifies new lung cancer susceptibility loci and heterogeneity in genetic susceptibility across histological subtypes.
rs145396067	Tonsillectomy	16	11830183	3e-06	0.0721	BCAR4 - RSL1D1	28928442	Tian C	Nat Commun	60,098 European ancestry cases, 113,323 European ancestry controls	60,098 European ancestry cases, 113,323 European ancestry controls	GCST005014	Genome-wide association and HLA region fine-mapping studies identify susceptibility loci for multiple common infections.
rs6927022	Epstein Barr virus nuclear antigen 1 IgG levels	6	32644620	7e-26	0.16	HLA-DQA1	29868224	Sallah N	Glob Health Epidemiol Genom	1,473 Ugandan ancestry individuals, 2,162 European ancestry individuals	1,473 Ugandan ancestry individuals, 2,162 European ancestry individuals	GCST005963	Whole-genome association study of antibody response to Epstein-Barr virus in an African population: a pilot.
rs2856821	Osteoarthritis	6	33078965	1e-09	1.04	HLA-DPA1, HLA-DPB1	30664745	Tachmazidou I	Nat Genet	77,052 European ancestry cases, 378,169 European ancestry controls	77,052 European ancestry cases, 378,169 European ancestry controls	GCST007093	Identification of new therapeutic targets for osteoarthritis through genome-wide analyses of UK Biobank data.
rs12289470	Amygdala volume change rate x age interaction (1df)	11	42636065	5e-06		LINC02740 - HNRNPKP3	35383335	Brouwer RM	Nat Neurosci	15,100 European ancestry individuals	15,100 European ancestry individuals	GCST90128558	Genetic variants associated with longitudinal changes in brain structure across the lifespan.
rs2316515	Lymphocytic leukemia	6	410848	1e-08	1.34698	IRF4	32887889	Rashkin SR	Nat Commun	852 European ancestry cases, 410,350 European ancestry controls	852 European ancestry cases, 410,350 European ancestry controls	GCST90011814	Pan-cancer study detects genetic risk variants and shared genetic basis in two large cohorts.
rs2395192	Primary central nervous system lymphoma	6	32479867	2e-07	1.51	HLA-DRB9 - HLA-DRB5	31102405	Labreche K	Neuro Oncol	475 European ancestry cases, 1,134 European ancestry controls	475 European ancestry cases, 1,134 European ancestry controls	GCST007896	A genome-wide association study identifies susceptibility loci for primary central nervous system lymphoma at 6p25.3 and 3p22.1: a LOC network study.
rs9271536	Naive CD4+ T cell %CD4+ T cell	6	32622201	4e-12	0.2324	HLA-DRB1 - HLA-DQA1	32929287	Orru V	Nat Genet	3,427 Sardinian (founder/genetic isolate) ancestry individuals	3,427 Sardinian (founder/genetic isolate) ancestry individuals	GCST90001541	Complex genetic signatures in immune cells underlie autoimmunity and inform therapy.
rs9271536	Effector Memory CD4+ T cell %T cell	6	32622201	3e-12	0.2368	HLA-DRB1 - HLA-DQA1	32929287	Orru V	Nat Genet	3,427 Sardinian (founder/genetic isolate) ancestry individuals	3,427 Sardinian (founder/genetic isolate) ancestry individuals	GCST90001544	Complex genetic signatures in immune cells underlie autoimmunity and inform therapy.
rs9271536	Terminally Differentiated CD4+ T cell %CD4+ T cell	6	32622201	8e-17	0.2806	HLA-DRB1 - HLA-DQA1	32929287	Orru V	Nat Genet	3,427 Sardinian (founder/genetic isolate) ancestry individuals	3,427 Sardinian (founder/genetic isolate) ancestry individuals	GCST90001546	Complex genetic signatures in immune cells underlie autoimmunity and inform therapy.
rs9271536	Terminally Differentiated CD4+ T cell %T cell	6	32622201	3e-18	0.291	HLA-DRB1 - HLA-DQA1	32929287	Orru V	Nat Genet	3,427 Sardinian (founder/genetic isolate) ancestry individuals	3,427 Sardinian (founder/genetic isolate) ancestry individuals	GCST90001547	Complex genetic signatures in immune cells underlie autoimmunity and inform therapy.
rs9271536	SSC-A on CD4+ T cell	6	32622201	9e-14	0.2591	HLA-DRB1 - HLA-DQA1	32929287	Orru V	Nat Genet	3,113 Sardinian (founder/genetic isolate) ancestry individuals	3,113 Sardinian (founder/genetic isolate) ancestry individuals	GCST90002081	Complex genetic signatures in immune cells underlie autoimmunity and inform therapy.
rs2856821	Osteoarthritis of the hip or knee	6	33078965	6e-09	1.04718	HLA-DPA1, HLA-DPB1	34450027	Boer CG	Cell	88,842 European ancestry cases, 397,208 European ancestry controls, 899 Japanese ancestry cases, 3,396 Japanese ancestry controls	88,842 European ancestry cases, 397,208 European ancestry controls, 899 Japanese ancestry cases, 3,396 Japanese ancestry controls	GCST90034521	Deciphering osteoarthritis genetics across 826,690 individuals from 9 populations.
rs6927022	Seropositivity for streptococcus pneumoniae peptide (agilent_231226)	6	32644620	9e-28	10.924	HLA-DQA1	37164013	Andreu-Sanchez S	Immunity	1,745 individuals	1,745 individuals	GCST90295765	Phage display sequencing reveals that genetic, environmental, and intrinsic factors influence variation of human antibody epitope repertoire.
rs6927022	Seropositivity for human gammaherpesvirus 4 (Epstein-Barr virus) peptide (twist_34377)	6	32644620	3e-11	6.659	HLA-DQA1	37164013	Andreu-Sanchez S	Immunity	1,745 individuals	1,745 individuals	GCST90294403	Phage display sequencing reveals that genetic, environmental, and intrinsic factors influence variation of human antibody epitope repertoire.
rs6927022	Anti-Epstein-Barr virus nuclear antigen (EBNA) IgG levels	6	32644620	1e-21	0.26	HLA-DQA1	32737300	Sallah N	Nat Commun	4,365 Ugandan ancestry individuals	4,365 Ugandan ancestry individuals	GCST90000522	Distinct genetic architectures and environmental factors associate with host response to the γ2-herpesvirus infections.
rs6927022	Anti-Epstein-Barr virus nuclear antigen (EBNA) IgG levels	6	32644620	7e-26	0.16	HLA-DQA1	32737300	Sallah N	Nat Commun	4,365 Ugandan ancestry individuals	4,365 Ugandan ancestry individuals	GCST90000522	Distinct genetic architectures and environmental factors associate with host response to the γ2-herpesvirus infections.
rs9271536	Epstein-Barr virus VCA p18 antibody levels	6	32622201	7e-21	0.19	HLA-DRB1 - HLA-DQA1	33204752	Butler-Laporte G	Open Forum Infect Dis	8,518 White British ancestry individuals	8,518 White British ancestry individuals	GCST90006900	Genetic Determinants of Antibody-Mediated Immune Responses to Infectious Diseases Agents: A Genome-Wide and HLA Association Study.
rs2395192	Epstein-Barr virus EA-D antibody levels	6	32479867	3e-16	0.13	HLA-DRB9 - HLA-DRB5	33204752	Butler-Laporte G	Open Forum Infect Dis	7,763 White British ancestry individuals	7,763 White British ancestry individuals	GCST90006898	Genetic Determinants of Antibody-Mediated Immune Responses to Infectious Diseases Agents: A Genome-Wide and HLA Association Study.
rs2316515	Epstein-Barr virus EA-D antibody levels	6	410848	4e-08	0.09	IRF4	33204752	Butler-Laporte G	Open Forum Infect Dis	7,763 White British ancestry individuals	7,763 White British ancestry individuals	GCST90006898	Genetic Determinants of Antibody-Mediated Immune Responses to Infectious Diseases Agents: A Genome-Wide and HLA Association Study.
rs73067509	Epstein-Barr virus EA-D antibody levels	7	11181685	2e-08	0.14	PHF14 - NPM1P11	33204752	Butler-Laporte G	Open Forum Infect Dis	7,763 White British ancestry individuals	7,763 White British ancestry individuals	GCST90006898	Genetic Determinants of Antibody-Mediated Immune Responses to Infectious Diseases Agents: A Genome-Wide and HLA Association Study.
rs67886110	Epstein-Barr virus EBNA-1 antibody levels	3	151397064	2e-08	0.09	MED12L	33204752	Butler-Laporte G	Open Forum Infect Dis	7,972 White British ancestry individuals	7,972 White British ancestry individuals	GCST90006899	Genetic Determinants of Antibody-Mediated Immune Responses to Infectious Diseases Agents: A Genome-Wide and HLA Association Study.
rs6927022	Epstein-Barr virus EBNA-1 antibody levels	6	32644620	2e-76	0.3	HLA-DQA1	33204752	Butler-Laporte G	Open Forum Infect Dis	7,972 White British ancestry individuals	7,972 White British ancestry individuals	GCST90006899	Genetic Determinants of Antibody-Mediated Immune Responses to Infectious Diseases Agents: A Genome-Wide and HLA Association Study.
rs2516392	Mouth ulcers	6	31561557	7e-47	1.06395	NFKBIL1 - LTA	30837455	Dudding T	Nat Commun	47,079 British or unknown ancestry cases, 414,027 British or unknown ancestry controls	47,079 British or unknown ancestry cases, 414,027 British or unknown ancestry controls	GCST007839	Genome wide analysis for mouth ulcers identifies associations at immune regulatory loci.
rs2316515	Lung adenocarcinoma	6	410848	2e-07	0.03	IRF4	35915169	Byun J	Nat Genet	9,791 European ancestry cases, 23,173 European ancestry controls, 4,630 East Asian ancestry cases, 5,372 East Asian ancestry controls, 844 African American cases, 3,774 African American controls	9,791 European ancestry cases, 23,173 European ancestry controls, 4,630 East Asian ancestry cases, 5,372 East Asian ancestry controls, 844 African American cases, 3,774 African American controls	GCST90134662	Cross-ancestry genome-wide meta-analysis of 61,047 cases and 947,237 controls identifies new susceptibility loci contributing to lung cancer.
rs34770282	Educational attainment	9	23820003	9e-12	0.0117712	ELAVL2	35361970	Okbay A	Nat Genet	3,037,499 European ancestry individuals	3,037,499 European ancestry individuals	GCST90105038	Polygenic prediction of educational attainment within and between families from genome-wide association analyses in 3 million individuals.
rs1210063	Epstein-Barr virus seropositivity	6	105322133	4e-09	0.04	PREP	36737699	Muckian MD	BMC Infect Dis	7,795 European ancestry cases, 449 European ancestry controls	7,795 European ancestry cases, 449 European ancestry controls	GCST90270367	Mendelian randomisation identifies priority groups for prophylactic EBV vaccination.

## Sheet: Table S8
Table S8. Search if a list of SNPs used in the results of Table S4 have previously been associated with a trait or disease ( Using LDtrait Tool)
rsid	trait	chr	pos	p	OR or BETA	95% CI (TEXT)	MAPPED_GENE	PUBMEDID	FIRST AUTHOR	JOURNAL	Sample	STUDY ACCESSION	STUDY
rs28929474	Post bronchodilator FEV1/FVC ratio	14	94378610	1e-08	0.039	SERPINA1	26634245	Lutz SM	BMC Genet	10,094 European ancestry current and former smoker individuals, 3,260 African American current and former smoker individuals, 178 current and former smoker individuals	10,094 European ancestry current and former smoker individuals, 3,260 African American current and former smoker individuals, 178 current and former smoker individuals	GCST003264	A genome-wide association study identifies risk loci for spirometric measures among smokers of European and African ancestry.
rs28929474	Breast size	14	94378610	5e-07	0.215	SERPINA1	27182965	Pickrell JK	Nat Genet	33,790 European ancestry individuals	33,790 European ancestry individuals	GCST003985	Detection and interpretation of shared genetic influences on 42 human traits.
rs28929474	Antineutrophil cytoplasmic antibody-associated vasculitis	14	94378610	3e-12	2.18	SERPINA1	28029757	Merkel PA	Arthritis Rheumatol	1,015 European ancestry granulomatosis with polyangiitis cases, 206 European ancestry microscopic polyangiitis cases, 3,258 European ancestry controls.	1,015 European ancestry granulomatosis with polyangiitis cases, 206 European ancestry microscopic polyangiitis cases, 3,258 European ancestry controls.	GCST003976	Identification of Functional and Expression Polymorphisms Associated With Risk for Antineutrophil Cytoplasmic Autoantibody-Associated Vasculitis.
rs28929474	Height	14	94378610	3e-120		SERPINA1	30595370	Kichaev G	Am J Hum Genet	approximately 458,000 European ancestry individuals	approximately 458,000 European ancestry individuals	GCST007841	Leveraging Polygenic Functional Enrichment to Improve GWAS Power.
rs6659932	Crohn's disease or systemic sclerosis	1	67336688	1e-11		IL12RB2	32024964	Gonzalez-Serna D	Sci Rep	2,281 European ancestry systemic sclerosis cases, 1,988 European ancestry Crohn’s disease cases, 7,388 European ancestry controls	2,281 European ancestry systemic sclerosis cases, 1,988 European ancestry Crohn’s disease cases, 7,388 European ancestry controls	GCST010124	A cross-disease meta-GWAS identifies four new susceptibility loci shared between systemic sclerosis and Crohn's disease.
rs28929474	Height	14	94378610	2e-13		SERPINA1	29782485	Rueger S	PLoS Genet	253,288 European ancestry individuals	253,288 European ancestry individuals	GCST005908	Evaluation and application of summary statistic imputation to discover new height-associated loci.
rs28929474	Height	14	94378610	6e-78	0.0322214	SERPINA1	29782485	Rueger S	PLoS Genet	253,288 European ancestry individuals	253,288 European ancestry individuals	GCST005908	Evaluation and application of summary statistic imputation to discover new height-associated loci.
rs28929474	Low density lipoprotein cholesterol levels	14	94378610	1e-11	0.078	SERPINA1	29083408	Liu DJ	Nat Genet	up to 237,050 European ancestry individuals	up to 237,050 European ancestry individuals	GCST009147	Exome-wide association study of plasma lipids in >300,000 individuals.
rs28929474	Low density lipoprotein cholesterol levels	14	94378610	1e-21	0.071608	SERPINA1	29083408	Liu DJ	Nat Genet	up to 237,050 European ancestry individuals, up to 16,935 African ancestry individuals, up to 30,468 South Asian ancestry individuals, up to 8,287 East Asian ancestry individuals, 5,084 Hispanic individuals	up to 237,050 European ancestry individuals, up to 16,935 African ancestry individuals, up to 30,468 South Asian ancestry individuals, up to 8,287 East Asian ancestry individuals, 5,084 Hispanic individuals	GCST009150	Exome-wide association study of plasma lipids in >300,000 individuals.
rs28929474	Heel bone mineral density	14	94378610	4e-09		SERPINA1	30595370	Kichaev G	Am J Hum Genet	approximately 446,000 European ancestry individuals	approximately 446,000 European ancestry individuals	GCST007066	Leveraging Polygenic Functional Enrichment to Improve GWAS Power.
rs6659932	Systemic seropositive rheumatic diseases (Systemic sclerosis or systemic lupus erythematosus or rheumatoid arthritis or idiopathic inflammatory myopathies)	1	67336688	6e-11	1.17647	IL12RB2	30573655	Acosta-Herrera M	Ann Rheum Dis	up to 4,595 European ancestry rheumatoid arthritis cases, up to 3,154 European ancestry systemic lupus erythematosus cases, up to 2,281 European ancestry systemic sclerosis cases, up to 1,674 European ancestry idiopathic inflammatory myopathy cases, 19,704 European ancestry controls	up to 4,595 European ancestry rheumatoid arthritis cases, up to 3,154 European ancestry systemic lupus erythematosus cases, up to 2,281 European ancestry systemic sclerosis cases, up to 1,674 European ancestry idiopathic inflammatory myopathy cases, 19,704 European ancestry controls	GCST007278	Genome-wide meta-analysis reveals shared new loci in systemic seropositive rheumatic diseases.
rs28929474	Fat-free mass	14	94378610	6e-09	0.4568	SERPINA1	30593698	Hubel C	Am J Med Genet B Neuropsychiatr Genet	70,700 European ancestry female individuals, 85,261 European ancestry male individuals	70,700 European ancestry female individuals, 85,261 European ancestry male individuals	GCST007063	Genomics of body fat percentage may contribute to sex bias in anorexia nervosa.
rs28929474	Alcohol consumption (drinks per week)	14	94378610	7e-10	0.0489476	SERPINA1	30643258	Karlsson Linner R	Nat Genet	414,343 European ancestry individuals	414,343 European ancestry individuals	GCST007328	Genome-wide association analyses of risk tolerance and risky behaviors in over 1 million individuals identify hundreds of loci and shared genetic influences.
rs28929474	Fat-free mass	14	94378610	2e-06	0.58858	SERPINA1	30593698	Hubel C	Am J Med Genet B Neuropsychiatr Genet	70,700 European ancestry female individuals, 85,261 European ancestry male individuals	70,700 European ancestry female individuals, 85,261 European ancestry male individuals	GCST007063	Genomics of body fat percentage may contribute to sex bias in anorexia nervosa.
rs28929474	Height	14	94378610	1e-07	0.1346	SERPINA1	28552196	Tachmazidou I	Am J Hum Genet	1,249 whole genome sequenced European ancestry individuals, 3,541 whole genome sequenced individuals, 46,910 European ancestry individuals, 471 Carlantino (founder/genetic isolate) individuals, 1,197 Friuli Venezia Giulia (founder/genetic isolate) individuals, 1,043 Mylopotamos (founder/genetic isolate) individuals, 933 Pomak (founder/genetic isolate) individuals, 1,785 Val Borbera (founder/genet…	1,249 whole genome sequenced European ancestry individuals, 3,541 whole genome sequenced individuals, 46,910 European ancestry individuals, 471 Carlantino (founder/genetic isolate) individuals, 1,197 Friuli Venezia Giulia (founder/genetic isolate) individuals, 1,043 Mylopotamos (founder/genetic isolate) individuals, 933 Pomak (founder/genetic isolate) individuals, 1,785 Val Borbera (founder/genet…	GCST008163	Whole-Genome Sequencing Coupled to Imputation Discovers Genetic Signals for Anthropometric Traits.
rs28929474	Serum alkaline phosphatase levels	14	94378610	3e-17	0.2	SERPINA1	31666285	Olafsson S	Cancer Epidemiol Biomarkers Prev	162,774 Icelandic ancestry individuals	162,774 Icelandic ancestry individuals	GCST009652	Common and rare sequence variants influencing tumor biomarkers in blood.
rs28929474	Serum alpha-fetoprotein levels	14	94378610	1e-47	0.85	SERPINA1	31666285	Olafsson S	Cancer Epidemiol Biomarkers Prev	22,686 Icelandic ancestry individuals	22,686 Icelandic ancestry individuals	GCST009651	Common and rare sequence variants influencing tumor biomarkers in blood.
rs28929474	Alcohol consumption (drinks per week) (MTAG)	14	94378610	2e-14	0.0537471	SERPINA1	32451486	Zhou H	Nat Neurosci	972,915 European ancestry individuals	972,915 European ancestry individuals	GCST010543	Genome-wide meta-analysis of problematic alcohol use in 435,563 individuals yields insights into biology and relationships with other traits.
rs28929474	Problematic alcohol use (MTAG)	14	94378610	2e-12	0.0542849	SERPINA1	32451486	Zhou H	Nat Neurosci	972,915 European ancestry individuals	972,915 European ancestry individuals	GCST010544	Genome-wide meta-analysis of problematic alcohol use in 435,563 individuals yields insights into biology and relationships with other traits.
rs28929474	Post bronchodilator FEV1	14	94378610	1e-06	0.162	SERPINA1	26634245	Lutz SM	BMC Genet	10,094 European ancestry current and former smoker individuals, 3,260 African American current and former smoker individuals, 178 current and former smoker individuals	10,094 European ancestry current and former smoker individuals, 3,260 African American current and former smoker individuals, 178 current and former smoker individuals	GCST003262	A genome-wide association study identifies risk loci for spirometric measures among smokers of European and African ancestry.
rs28929474	Glucagon levels in response to oral glucose tolerance test (fasting)	14	94378610	1e-06	0.067	SERPINA1	29093273	Almgren P	JCI Insight	3,344 Swedish ancestry individuals	3,344 Swedish ancestry individuals	GCST005162	Genetic determinants of circulating GIP and GLP-1 concentrations.
rs28929474	Alanine transaminase levels	14	94378610	2e-10	0.04	SERPINA1	28887542	Prins BP	Sci Rep	5,458 European ancestry women, 4,273 European ancestry men	5,458 European ancestry women, 4,273 European ancestry men	GCST004940	Genome-wide analysis of health-related biomarkers in the UK Household Longitudinal Study reveals novel associations.
rs28929474	Alcohol consumption (drinks per week)	14	94378610	2e-11	0.0568	SERPINA1	30679032	Brazel DM	Biol Psychiatry	up to 357,854 European ancestry individuals	up to 357,854 European ancestry individuals	GCST008811	Exome Chip Meta-analysis Fine Maps Causal Variants and Elucidates the Genetic Architecture of Rare Coding Variants in Smoking and Alcohol Use.
rs28929474	C-reactive protein levels	14	94378610	3e-49	0.103242	SERPINA1	31900758	Han X	Eur J Epidemiol	418,642 British ancestry individuals	418,642 British ancestry individuals	GCST009777	Using Mendelian randomization to evaluate the causal relationship between serum C-reactive protein levels and age-related macular degeneration.
rs28929474	Post bronchodilator percent predicted FEV1 in smoking	14	94378610	4e-08	13.62	SERPINA1	30068317	Li X	BMC Med Genet	1,086 European ancestry COPD cases, 559 European ancestry controls	1,086 European ancestry COPD cases, 559 European ancestry controls	GCST006309	Genome-wide association study of lung function and clinical implication in heavy smokers.
rs28929474	Post bronchodilator FEV1/FVC ratio in smoking	14	94378610	1e-08	0.08749	SERPINA1	30068317	Li X	BMC Med Genet	1,086 European ancestry COPD cases, 559 European ancestry controls	1,086 European ancestry COPD cases, 559 European ancestry controls	GCST006310	Genome-wide association study of lung function and clinical implication in heavy smokers.
rs28929474	Alcohol consumption (drinks per week) (MTAG)	14	94378610	7e-13	0.0353946	SERPINA1	30643251	Liu M	Nat Genet	up to 1,039,210 European ancestry individuals	up to 1,039,210 European ancestry individuals	GCST007472	Association studies of up to 1.2 million individuals yield new insights into the genetic etiology of tobacco and alcohol use.
rs28929474	Bioavailable testosterone levels	14	94378610	1e-38	0.0915661	SERPINA1	32042192	Ruth KS	Nat Med	382,988 European ancestry individuals	382,988 European ancestry individuals	GCST90012104	Using human genetics to understand the disease impacts of testosterone in men and women.
rs28929474	Gallstone disease	14	94378610	2e-17	1.33	SERPINA1	30504769	Ferkingstad E	Nat Commun	27,174 European ancestry cases, 736,838 European ancestry controls	27,174 European ancestry cases, 736,838 European ancestry controls	GCST007209	Genome-wide association meta-analysis yields 20 loci associated with gallstone disease.
rs28929474	Aspartate transaminase levels in high alcohol intake	14	94378610	1e-06	0.01839	SERPINA1	32561361	Innes H	Gastroenterology	34,101 British ancestry individuals	34,101 British ancestry individuals	GCST90011737	Genome-wide Association Study for Alcohol-related Cirrhosis Identifies Risk Loci in MARC1 and HNRNPUL1.
rs28929474	Alanine transaminase levels in high alcohol intake	14	94378610	4e-08	0.0292	SERPINA1	32561361	Innes H	Gastroenterology	34,238 British ancestry individuals	34,238 British ancestry individuals	GCST90011738	Genome-wide Association Study for Alcohol-related Cirrhosis Identifies Risk Loci in MARC1 and HNRNPUL1.
rs28929474	Osteoprotegerin levels	14	94378610	4e-22	0.2684	SERPINA1	33067605	Folkersen L	Nat Metab	21,758 European ancestry individuals	21,758 European ancestry individuals	GCST90012002	Genomic and drug target evaluation of 90 cardiovascular proteins in 30,931 individuals.
rs28929474	TNF-related apoptosis-inducing ligand levels	14	94378610	5e-66	0.6011	SERPINA1	33067605	Folkersen L	Nat Metab	21,758 European ancestry individuals	21,758 European ancestry individuals	GCST90012011	Genomic and drug target evaluation of 90 cardiovascular proteins in 30,931 individuals.
rs28929474	Appendicular lean mass	14	94378610	3e-07	0.05	SERPINA1	33097823	Pei YF	Commun Biol	205,513 European ancestry men	205,513 European ancestry men	GCST90000026	The genetic architecture of appendicular lean mass characterized by association analysis in the UK Biobank study.
rs28929474	Appendicular lean mass	14	94378610	8e-09	0.05	SERPINA1	33097823	Pei YF	Commun Biol	244,730 European ancestry women	244,730 European ancestry women	GCST90000027	The genetic architecture of appendicular lean mass characterized by association analysis in the UK Biobank study.
rs28929474	BSG/CKAP4 protein level ratio	14	94378610	0	1.56395	SERPINA1	38412862	Suhre K	Cell Genom	43,509 European ancestry individuals	43,509 European ancestry individuals	GCST90313531	Genetic associations with ratios between protein levels detect new pQTLs and reveal protein-protein interactions.
rs28929474	CD58/LTBR protein level ratio	14	94378610	0	0.984617	SERPINA1	38412862	Suhre K	Cell Genom	43,509 European ancestry individuals	43,509 European ancestry individuals	GCST90313851	Genetic associations with ratios between protein levels detect new pQTLs and reveal protein-protein interactions.
rs28929474	FSTL3/LTBR protein level ratio	14	94378610	0	1.09075	SERPINA1	38412862	Suhre K	Cell Genom	43,509 European ancestry individuals	43,509 European ancestry individuals	GCST90314883	Genetic associations with ratios between protein levels detect new pQTLs and reveal protein-protein interactions.
rs28929474	IFNGR1/LTBR protein level ratio	14	94378610	0	1.21564	SERPINA1	38412862	Suhre K	Cell Genom	43,509 European ancestry individuals	43,509 European ancestry individuals	GCST90315128	Genetic associations with ratios between protein levels detect new pQTLs and reveal protein-protein interactions.
rs28929474	CKAP4/PGF protein level ratio	14	94378610	0	1.46679	SERPINA1	38412862	Suhre K	Cell Genom	43,509 European ancestry individuals	43,509 European ancestry individuals	GCST90314075	Genetic associations with ratios between protein levels detect new pQTLs and reveal protein-protein interactions.
rs28929474	ESAM/THPO protein level ratio	14	94378610	4e-72	0.42374	SERPINA1	38412862	Suhre K	Cell Genom	43,509 European ancestry individuals	43,509 European ancestry individuals	GCST90314719	Genetic associations with ratios between protein levels detect new pQTLs and reveal protein-protein interactions.
rs28929474	FABP1/FABP2 protein level ratio	14	94378610	1e-20	0.218983	SERPINA1	38412862	Suhre K	Cell Genom	43,509 European ancestry individuals	43,509 European ancestry individuals	GCST90314750	Genetic associations with ratios between protein levels detect new pQTLs and reveal protein-protein interactions.
rs28929474	FABP1/RBP2 protein level ratio	14	94378610	6e-22	0.228848	SERPINA1	38412862	Suhre K	Cell Genom	43,509 European ancestry individuals	43,509 European ancestry individuals	GCST90314753	Genetic associations with ratios between protein levels detect new pQTLs and reveal protein-protein interactions.
rs28929474	CPA1/CTRB1 protein level ratio	14	94378610	1e-14	0.184666	SERPINA1	38412862	Suhre K	Cell Genom	43,509 European ancestry individuals	43,509 European ancestry individuals	GCST90314203	Genetic associations with ratios between protein levels detect new pQTLs and reveal protein-protein interactions.
rs28929474	COLEC12/LTBR protein level ratio	14	94378610	0	1.09736	SERPINA1	38412862	Suhre K	Cell Genom	43,509 European ancestry individuals	43,509 European ancestry individuals	GCST90314182	Genetic associations with ratios between protein levels detect new pQTLs and reveal protein-protein interactions.
rs28929474	MCFD2/VSIR protein level ratio	14	94378610	5e-75	0.438468	SERPINA1	38412862	Suhre K	Cell Genom	43,509 European ancestry individuals	43,509 European ancestry individuals	GCST90315411	Genetic associations with ratios between protein levels detect new pQTLs and reveal protein-protein interactions.
rs28929474	LTBR/TNFRSF14 protein level ratio	14	94378610	0	1.07616	SERPINA1	38412862	Suhre K	Cell Genom	43,509 European ancestry individuals	43,509 European ancestry individuals	GCST90315340	Genetic associations with ratios between protein levels detect new pQTLs and reveal protein-protein interactions.
rs28929474	sPLA(2)-XII levels	14	94378610	1e-31	1.2613	SERPINA1	39528825	Western D	Nat Genet	2,549 European ancestry individuals	2,549 European ancestry individuals	GCST90424105	Proteogenomic analysis of human cerebrospinal fluid identifies neurologically relevant regulation and implicates causal proteins for Alzheimer's disease.
rs28929474	Alpha-1-antitrypsin levels	14	94378610	7e-34	1.1886	SERPINA1	39528825	Western D	Nat Genet	3,506 European ancestry individuals	3,506 European ancestry individuals	GCST90425817	Proteogenomic analysis of human cerebrospinal fluid identifies neurologically relevant regulation and implicates causal proteins for Alzheimer's disease.
rs28929474	Neutrophil cytosol factor 2 levels	14	94378610	6e-36	1.6798	SERPINA1	39528825	Western D	Nat Genet	3,506 European ancestry individuals	3,506 European ancestry individuals	GCST90421057	Proteogenomic analysis of human cerebrospinal fluid identifies neurologically relevant regulation and implicates causal proteins for Alzheimer's disease.
rs28929474	Brain shape (segment 3)	14	94378610	6e-09		SERPINA1	33821002	Naqvi S	Nat Genet	19,670 European ancestry individuals	19,670 European ancestry individuals	GCST90012882	Shared heritability of human face and brain shape.
rs28929474	Calcium levels	14	94378610	2e-46	0.01164	SERPINA1	33887147	Young WJ	Circ Genom Precis Med	305,349 European ancestry individuals	305,349 European ancestry individuals	GCST012398	Genetically-Determined Serum Calcium Levels and Markers of Ventricular Repolarisation: A Mendelian Randomization Study in the UK Biobank.
rs2596547	Serum levels of protein MICB	6	31361865	1e-46	0.447301	HLA-B	35078996	Gudjonsson A	Nat Commun	5,339 Icelandic ancestry individuals	5,339 Icelandic ancestry individuals	GCST90090633	A genome-wide association study of serum proteins reveals shared loci with common diseases.
rs28929474	Appendicular lean mass	14	94378610	1e-14	0.0527	SERPINA1	33097823	Pei YF	Commun Biol	450,243 European ancestry individuals	450,243 European ancestry individuals	GCST90000025	The genetic architecture of appendicular lean mass characterized by association analysis in the UK Biobank study.
rs28929474	Osteoarthritis of the hip or knee (with total joint replacement)	14	94378610	1e-10	0.809936	SERPINA1	34450027	Boer CG	Cell	40,887 European ancestry cases, 327,689 European ancestry controls	40,887 European ancestry cases, 327,689 European ancestry controls	GCST90034526	Deciphering osteoarthritis genetics across 826,690 individuals from 9 populations.
rs28929474	CNTN1/EGFR protein level ratio	14	94378610	1e-29	0.249584	SERPINA1	38412862	Suhre K	Cell Genom	43,509 European ancestry individuals	43,509 European ancestry individuals	GCST90314162	Genetic associations with ratios between protein levels detect new pQTLs and reveal protein-protein interactions.
rs28929474	CSF1/LTBR protein level ratio	14	94378610	0	1.18181	SERPINA1	38412862	Suhre K	Cell Genom	43,509 European ancestry individuals	43,509 European ancestry individuals	GCST90314287	Genetic associations with ratios between protein levels detect new pQTLs and reveal protein-protein interactions.
rs28929474	Testosterone levels	14	94378610	2e-11	0.0612	SERPINA1	33462484	Sinnott-Armstrong N	Nat Genet	310,461 European ancestry individuals, 5,453 African ancestry individuals, 6,680 South Asian ancestry individuals	310,461 European ancestry individuals, 5,453 African ancestry individuals, 6,680 South Asian ancestry individuals	GCST90019520	Genetics of 35 blood and urine biomarkers in the UK Biobank.
rs28929474	Serum total protein levels	14	94378610	3e-56	0.1428	SERPINA1	33462484	Sinnott-Armstrong N	Nat Genet	313,032 European ancestry individuals, 5,573 African ancestry individuals, 6,687 South Asian ancestry individuals	313,032 European ancestry individuals, 5,573 African ancestry individuals, 6,687 South Asian ancestry individuals	GCST90019522	Genetics of 35 blood and urine biomarkers in the UK Biobank.
rs28929474	Sex hormone-binding globulin levels	14	94378610	6e-129	0.219	SERPINA1	33462484	Sinnott-Armstrong N	Nat Genet	310,323 European ancestry individuals, 5,523 African ancestry individuals, 6,638 South Asian ancestry individuals	310,323 European ancestry individuals, 5,523 African ancestry individuals, 6,638 South Asian ancestry individuals	GCST90019518	Genetics of 35 blood and urine biomarkers in the UK Biobank.
rs28929474	Cortical surface area	14	94378610	2e-12		SERPINA1	34560273	Shadrin AA	Neuroimage	35,657 White British ancestry individuals	35,657 White British ancestry individuals	GCST90091060	Vertex-wise multivariate genome-wide association study identifies 780 unique genetic loci associated with cortical morphology.
rs28929474	Aspartate aminotransferase to alanine aminotransferase ratio	14	94378610	5e-24	0.0874	SERPINA1	33462484	Sinnott-Armstrong N	Nat Genet	341,165 European ancestry individuals, 5,981 African ancestry individuals, 7,309 South Asian ancestry individuals	341,165 European ancestry individuals, 5,981 African ancestry individuals, 7,309 South Asian ancestry individuals	GCST90019498	Genetics of 35 blood and urine biomarkers in the UK Biobank.
rs28929474	C-reactive protein levels	14	94378610	1e-31	0.1011	SERPINA1	33462484	Sinnott-Armstrong N	Nat Genet	341,805 European ancestry individuals, 6,006 African ancestry individuals, 7,316 South Asian ancestry individuals	341,805 European ancestry individuals, 6,006 African ancestry individuals, 7,316 South Asian ancestry individuals	GCST90019499	Genetics of 35 blood and urine biomarkers in the UK Biobank.
rs28929474	Low testosterone levels	14	94378610	2e-15	1.47	SERPINA1	34337532	Fantus RJ	Eur Urol Open Sci	13,409 European ancestry male cases, 98,267 European ancestry male controls	13,409 European ancestry male cases, 98,267 European ancestry male controls	GCST90026655	Genetic Susceptibility for Low Testosterone in Men and Its Implications in Biology and Screening: Data from the UK Biobank.
rs28929474	Liver enzyme levels (alkaline phosphatase)	14	94378610	1e-71	0.0143178	SERPINA1	33972514	Pazoki R	Nat Commun	437,438 European ancestry individuals	437,438 European ancestry individuals	GCST90013406	Genetic analysis in European ancestry individuals identifies 517 loci associated with liver enzymes.
rs28929474	Cortical thickness	14	94378610	1e-09		SERPINA1	34560273	Shadrin AA	Neuroimage	35,657 White British ancestry individuals	35,657 White British ancestry individuals	GCST90091061	Vertex-wise multivariate genome-wide association study identifies 780 unique genetic loci associated with cortical morphology.
rs28929474	Urea levels	14	94378610	2e-09	0.0519	SERPINA1	33462484	Sinnott-Armstrong N	Nat Genet	342,286 European ancestry individuals, 6,015 African ancestry individuals, 7,336 South Asian ancestry individuals	342,286 European ancestry individuals, 6,015 African ancestry individuals, 7,336 South Asian ancestry individuals	GCST90019525	Genetics of 35 blood and urine biomarkers in the UK Biobank.
rs28929474	Insulin-like growth factor 1 levels	14	94378610	1e-12	0.0613	SERPINA1	33462484	Sinnott-Armstrong N	Nat Genet	340,567 European ancestry individuals, 5,974 African ancestry individuals, 7,283 South Asian ancestry individuals	340,567 European ancestry individuals, 5,974 African ancestry individuals, 7,283 South Asian ancestry individuals	GCST90019511	Genetics of 35 blood and urine biomarkers in the UK Biobank.
rs28929474	C-reactive protein levels	14	94378610	2e-41	0.1	SERPINA1	35459240	Said S	Nat Commun	575,531 European ancestry individuals	575,531 European ancestry individuals	GCST90029070	Genetic analysis of over half a million people characterises C-reactive protein loci.
rs28929474	Systolic blood pressure	14	94378610	3e-08		SERPINA1	30595370	Kichaev G	Am J Hum Genet	approximately 422,000 European ancestry individuals	approximately 422,000 European ancestry individuals	GCST007087	Leveraging Polygenic Functional Enrichment to Improve GWAS Power.
rs28929474	Brain morphology (MOSTest)	14	94378610	2e-09		SERPINA1	32665545	van der Meer D	Nat Commun	26,502 European ancestry individuals	26,502 European ancestry individuals	GCST010703	Understanding the genetic determinants of the brain with MOSTest.
rs28929474	Sex hormone-binding globulin levels adjusted for BMI	14	94378610	3e-43	0.0609132	SERPINA1	32042192	Ruth KS	Nat Med	188,908 European ancestry women	188,908 European ancestry women	GCST90012106	Using human genetics to understand the disease impacts of testosterone in men and women.
rs28929474	Alanine aminotransferase levels	14	94378610	1e-17	0.2184	SERPINA1	33339817	Nielsen JB	Nat Commun	76,081 European ancestry individuals, 127,395 Japanese ancestry individuals	76,081 European ancestry individuals, 127,395 Japanese ancestry individuals	GCST011352	Loss-of-function genomic variants highlight potential therapeutic targets for cardiovascular disease.
rs28929474	Sex hormone-binding globulin levels adjusted for BMI	14	94378610	1e-252	0.133014	SERPINA1	32042192	Ruth KS	Nat Med	180,094 European ancestry men	180,094 European ancestry men	GCST90012108	Using human genetics to understand the disease impacts of testosterone in men and women.
rs28929474	Sex hormone-binding globulin levels	14	94378610	1e-232	0.138303	SERPINA1	32042192	Ruth KS	Nat Med	180,726 European ancestry men	180,726 European ancestry men	GCST90012109	Using human genetics to understand the disease impacts of testosterone in men and women.
rs28929474	Cirrhosis (multi-trait analysis)	14	94378610	8e-56		SERPINA1	33310085	Emdin CA	Gastroenterology	4,829 European, African, Asian and unknown ancestry cases, 72,705 European, African, Asian and unknown ancestry controls, 362,539 European, African, Asian and unknown ancestry individuals with ALT measurements	4,829 European, African, Asian and unknown ancestry cases, 72,705 European, African, Asian and unknown ancestry controls, 362,539 European, African, Asian and unknown ancestry individuals with ALT measurements	GCST011586	Association of genetic variation with cirrhosis: a multi-trait genome-wide association and gene-environment interaction study.
rs28929474	Sex hormone-binding globulin levels	14	94378610	1e-33	0.0627387	SERPINA1	32042192	Ruth KS	Nat Med	189,473 European ancestry women	189,473 European ancestry women	GCST90012107	Using human genetics to understand the disease impacts of testosterone in men and women.
rs28929474	Serum alkaline phosphatase levels	14	94378610	2e-09	0.1633	SERPINA1	33339817	Nielsen JB	Nat Commun	76,081 European ancestry individuals, 127,395 Japanese ancestry individuals	76,081 European ancestry individuals, 127,395 Japanese ancestry individuals	GCST011353	Loss-of-function genomic variants highlight potential therapeutic targets for cardiovascular disease.
rs28929474	Bitter alcoholic beverage consumption	14	94378610	9e-08	0.0193	SERPINA1	31046077	Zhong VW	Hum Mol Genet	336,448 European ancestry individuals	336,448 European ancestry individuals	GCST008522	A genome-wide association study of bitter and sweet beverage consumption.
rs28929474	Sex hormone-binding globulin levels adjusted for BMI	14	94378610	8e-240	0.0964206	SERPINA1	32042192	Ruth KS	Nat Med	368,929 European ancestry individuals	368,929 European ancestry individuals	GCST90012110	Using human genetics to understand the disease impacts of testosterone in men and women.
rs28929474	39S ribosomal protein L33, mitochondrial levels (MRPL33.13453.2.3)	14	94378610	4e-109	1.74	SERPINA1	29875488	Sun BB	Nature	3,301 European ancestry individuals	3,301 European ancestry individuals	GCST90240143	Genomic atlas of the human plasma proteome.
rs28929474	Body size (confirmatory factor analysis Factor 21)	14	94378610	6e-41		SERPINA1	38965376	Carey CE	Nat Hum Behav	329,172 European ancestry individuals	329,172 European ancestry individuals	GCST90309355	Principled distillation of UK Biobank phenotype data reveals underlying structure in human variation.
rs28929474	Glypican-6 levels (GPC6.5350.14.2)	14	94378610	9e-14	0.62	SERPINA1	29875488	Sun BB	Nature	3,301 European ancestry individuals	3,301 European ancestry individuals	GCST90241310	Genomic atlas of the human plasma proteome.
rs28929474	Serine/threonine-protein kinase pim-1 levels (PIM1.5359.65.3)	14	94378610	4e-36	1.03	SERPINA1	29875488	Sun BB	Nature	3,301 European ancestry individuals	3,301 European ancestry individuals	GCST90242782	Genomic atlas of the human plasma proteome.
rs28929474	Thioredoxin domain-containing protein 5 levels (TXNDC5.11212.7.3)	14	94378610	1e-18	0.73	SERPINA1	29875488	Sun BB	Nature	3,301 European ancestry individuals	3,301 European ancestry individuals	GCST90243002	Genomic atlas of the human plasma proteome.
rs28929474	Arfaptin-2 levels (ARFIP2.12630.8.3)	14	94378610	1e-14	0.64	SERPINA1	29875488	Sun BB	Nature	3,301 European ancestry individuals	3,301 European ancestry individuals	GCST90240330	Genomic atlas of the human plasma proteome.
rs28929474	DnaJ homolog subfamily B member 9 levels (DNAJB9.11214.40.3)	14	94378610	2e-18	0.73	SERPINA1	29875488	Sun BB	Nature	3,301 European ancestry individuals	3,301 European ancestry individuals	GCST90240955	Genomic atlas of the human plasma proteome.
rs28929474	Urea transporter 2 levels (SLC14A2.12818.159.3)	14	94378610	7e-13	0.6	SERPINA1	29875488	Sun BB	Nature	3,301 European ancestry individuals	3,301 European ancestry individuals	GCST90243295	Genomic atlas of the human plasma proteome.
rs28929474	WNT1-inducible-signaling pathway protein 3 levels (WISP3.5927.4.3)	14	94378610	3e-19	0.74	SERPINA1	29875488	Sun BB	Nature	3,301 European ancestry individuals	3,301 European ancestry individuals	GCST90243363	Genomic atlas of the human plasma proteome.
rs28929474	Zinc finger protein 175 levels (ZNF175.12716.3.3)	14	94378610	3e-66	1.38	SERPINA1	29875488	Sun BB	Nature	3,301 European ancestry individuals	3,301 European ancestry individuals	GCST90243376	Genomic atlas of the human plasma proteome.
rs28929474	Lysosomal acid phosphatase levels (ACP2.9237.54.3)	14	94378610	6e-49	1.2	SERPINA1	29875488	Sun BB	Nature	3,301 European ancestry individuals	3,301 European ancestry individuals	GCST90241843	Genomic atlas of the human plasma proteome.
rs28929474	Neutrophil cytosol factor 2 levels (NCF2.10047.12.3)	14	94378610	3e-37	1.05	SERPINA1	29875488	Sun BB	Nature	3,301 European ancestry individuals	3,301 European ancestry individuals	GCST90242100	Genomic atlas of the human plasma proteome.
rs28929474	Chronic elevation of alanine aminotransferase (cALT) levels	14	94378610	1e-65	0.481	SERPINA1	35654975	Vujkovic M	Nat Genet	95,472 European ancestry cases, 68,725 European ancestry controls	95,472 European ancestry cases, 68,725 European ancestry controls	GCST90129602	A multiancestry genome-wide association study of unexplained chronic ALT elevation as a proxy for nonalcoholic fatty liver disease with histological and radiological validation.
rs28929474	Chronic elevation of alanine aminotransferase (cALT) levels	14	94378610	9e-73	0.492	SERPINA1	35654975	Vujkovic M	Nat Genet	95,472 European ancestry cases, 68,725 European ancestry controls, 23,977 African American cases, 13,387 African American controls, 7,650 Hispanic cases, 7,468 Hispanic controls, 1,088 Asian ancestry cases, 828 Asian ancestry controls	95,472 European ancestry cases, 68,725 European ancestry controls, 23,977 African American cases, 13,387 African American controls, 7,650 Hispanic cases, 7,468 Hispanic controls, 1,088 Asian ancestry cases, 828 Asian ancestry controls	GCST90129601	A multiancestry genome-wide association study of unexplained chronic ALT elevation as a proxy for nonalcoholic fatty liver disease with histological and radiological validation.
rs28929474	Serum albumin levels	14	94378610	8e-205	0.2755	SERPINA1	33462484	Sinnott-Armstrong N	Nat Genet	313,032 European ancestry individuals, 5,573 African ancestry individuals, 6,687 South Asian ancestry individuals	313,032 European ancestry individuals, 5,573 African ancestry individuals, 6,687 South Asian ancestry individuals	GCST90019493	Genetics of 35 blood and urine biomarkers in the UK Biobank.
rs28929474	Aspartate aminotransferase levels	14	94378610	1e-48	0.1266	SERPINA1	33462484	Sinnott-Armstrong N	Nat Genet	341,246 European ancestry individuals, 5,982 African ancestry individuals, 7,313 South Asian ancestry individuals	341,246 European ancestry individuals, 5,982 African ancestry individuals, 7,313 South Asian ancestry individuals	GCST90019497	Genetics of 35 blood and urine biomarkers in the UK Biobank.
rs28929474	Age at first sexual intercourse	14	94378610	1e-08	0.0415529	SERPINA1	34211149	Mills MC	Nat Hum Behav	397,338 European ancestry individuals	397,338 European ancestry individuals	GCST90000047	Identification of 371 genetic variants for age at first sex and birth linked to externalising behaviour.
rs28929474	Calcium levels	14	94378610	2e-46	0.1291	SERPINA1	33462484	Sinnott-Armstrong N	Nat Genet	313,387 European ancestry individuals, 5,576 African ancestry individuals, 6,696 South Asian ancestry individuals	313,387 European ancestry individuals, 5,576 African ancestry individuals, 6,696 South Asian ancestry individuals	GCST90019500	Genetics of 35 blood and urine biomarkers in the UK Biobank.
rs28929474	Alanine aminotransferase levels	14	94378610	1e-72	0.0246	SERPINA1	34315874	Ward LD	Nat Commun	387,859 British ancestry individuals, 10,635 Asian or Asian British individuals, 7,468 Black or Black British individuals, 2,338 Chinese ancestry individuals	387,859 British ancestry individuals, 10,635 Asian or Asian British individuals, 7,468 Black or Black British individuals, 2,338 Chinese ancestry individuals	GCST90013663	GWAS of serum ALT and AST reveals an association of SLC30A10 Thr95Ile with hypermanganesemia symptoms.
rs28929474	Aspartate aminotransferase levels	14	94378610	3e-50	0.0131	SERPINA1	34315874	Ward LD	Nat Commun	386,570 British ancestry individuals, 10,617 Asian or Asian British individuals, 7,426 Black or Black British individuals, 2,321 Chinese ancestry individuals	386,570 British ancestry individuals, 10,617 Asian or Asian British individuals, 7,426 Black or Black British individuals, 2,321 Chinese ancestry individuals	GCST90013664	GWAS of serum ALT and AST reveals an association of SLC30A10 Thr95Ile with hypermanganesemia symptoms.
rs28929474	Direct bilirubin levels	14	94378610	6e-11	0.0608	SERPINA1	33462484	Sinnott-Armstrong N	Nat Genet	291,512 European ancestry individuals, 5,007 African ancestry individuals, 6,088 South Asian ancestry individuals	291,512 European ancestry individuals, 5,007 African ancestry individuals, 6,088 South Asian ancestry individuals	GCST90019505	Genetics of 35 blood and urine biomarkers in the UK Biobank.
rs28929474	Alanine aminotransferase levels	14	94378610	2e-60	0.1413	SERPINA1	33462484	Sinnott-Armstrong N	Nat Genet	342,387 European ancestry individuals, 6,017 African ancestry individuals, 7,325 South Asian ancestry individuals	342,387 European ancestry individuals, 6,017 African ancestry individuals, 7,325 South Asian ancestry individuals	GCST90019492	Genetics of 35 blood and urine biomarkers in the UK Biobank.
rs28929474	Serum alkaline phosphatase levels	14	94378610	3e-50	0.1285	SERPINA1	33462484	Sinnott-Armstrong N	Nat Genet	342,535 European ancestry individuals, 6,019 African ancestry individuals, 7,337 South Asian ancestry individuals	342,535 European ancestry individuals, 6,019 African ancestry individuals, 7,337 South Asian ancestry individuals	GCST90019494	Genetics of 35 blood and urine biomarkers in the UK Biobank.
rs28929474	Liver enzyme levels (alanine transaminase)	14	94378610	4e-63	0.0230928	SERPINA1	33972514	Pazoki R	Nat Commun	437,267 European ancestry individuals	437,267 European ancestry individuals	GCST90013405	Genetic analysis in European ancestry individuals identifies 517 loci associated with liver enzymes.
rs28929474	Liver enzyme levels (gamma-glutamyl transferase)	14	94378610	8e-12	0.01201	SERPINA1	33972514	Pazoki R	Nat Commun	437,194 European ancestry individuals	437,194 European ancestry individuals	GCST90013407	Genetic analysis in European ancestry individuals identifies 517 loci associated with liver enzymes.
rs28929474	Cystatin C levels	14	94378610	3e-19	0.0775	SERPINA1	33462484	Sinnott-Armstrong N	Nat Genet	342,399 European ancestry individuals, 6,015 African ancestry individuals, 7,338 South Asian ancestry individuals	342,399 European ancestry individuals, 6,015 African ancestry individuals, 7,338 South Asian ancestry individuals	GCST90019504	Genetics of 35 blood and urine biomarkers in the UK Biobank.
rs28929474	Gamma glutamyl transferase levels	14	94378610	1e-10	0.0558	SERPINA1	33462484	Sinnott-Armstrong N	Nat Genet	342,339 European ancestry individuals, 6,015 African ancestry individuals, 7,336 South Asian ancestry individuals	342,339 European ancestry individuals, 6,015 African ancestry individuals, 7,336 South Asian ancestry individuals	GCST90019507	Genetics of 35 blood and urine biomarkers in the UK Biobank.
rs28929474	Total testosterone levels	14	94378610	1e-17	0.0399493	SERPINA1	32042192	Ruth KS	Nat Med	425,097 European ancestry individuals	425,097 European ancestry individuals	GCST90012114	Using human genetics to understand the disease impacts of testosterone in men and women.
rs28929474	Sex hormone-binding globulin levels	14	94378610	2e-205	0.100978	SERPINA1	32042192	Ruth KS	Nat Med	370,125 European ancestry individuals	370,125 European ancestry individuals	GCST90012111	Using human genetics to understand the disease impacts of testosterone in men and women.
rs28929474	Total testosterone levels	14	94378610	1e-95	0.221657	SERPINA1	32042192	Ruth KS	Nat Med	194,453 European ancestry men	194,453 European ancestry men	GCST90012113	Using human genetics to understand the disease impacts of testosterone in men and women.
rs28929474	Cirrhosis (alcohol related)	14	94378610	1e-08	0.7193	SERPINA1	32853455	Schwantes-An TH	Hepatology	1,128 European ancestry cases, 849 European ancestry heavy-drinking controls	1,128 European ancestry cases, 849 European ancestry heavy-drinking controls	GCST011639	Genome-wide association study and meta-analysis on alcohol-related liver cirrhosis identifies novel genetic risk factors.
rs28929474	Alcohol consumption (drinks per week)	14	94378610	1e-11	0.0367996	SERPINA1	30643251	Liu M	Nat Genet	up to 941,280 European ancestry individuals	up to 941,280 European ancestry individuals	GCST007461	Association studies of up to 1.2 million individuals yield new insights into the genetic etiology of tobacco and alcohol use.
rs28929474	Vertex-wise cortical thickness	14	94378610	2e-08	5.66	SERPINA1	34910505	van der Meer D	Sci Adv	33,748 European ancestry individuals	33,748 European ancestry individuals	GCST90095131	The genetic architecture of human cortical folding.
rs28929474	Hip circumference adjusted for BMI	14	94378610	3e-12	0.0700137	SERPINA1	34021172	Christakoudi S	Sci Rep	219,872 British ancestry women	219,872 British ancestry women	GCST90020028	GWAS of allometric body-shape indices in UK Biobank identifies loci suggesting associations with morphogenesis, organogenesis, adrenal cell renewal and cancer.
rs28929474	Phospholipids to total lipids ratio in very large VLDL	14	94378610	2e-10	0.0943898	SERPINA1	35213538	Richardson TG	PLoS Biol	114,160 European ancestry individuals	114,160 European ancestry individuals	GCST90093025	Characterising metabolomic signatures of lipid-modifying therapies through drug target mendelian randomisation.
rs28929474	Free cholesterol to total lipids ratio in very large VLDL	14	94378610	6e-12	0.0984874	SERPINA1	35213538	Richardson TG	PLoS Biol	114,160 European ancestry individuals	114,160 European ancestry individuals	GCST90093021	Characterising metabolomic signatures of lipid-modifying therapies through drug target mendelian randomisation.
rs28929474	Sex hormone-binding globulin levels	14	94378610	8e-30	11.34	SERPINA1	35192695	Haas CB	Endocrinology	4,522 African ancestry individuals, 196,901 European ancestry individuals	4,522 African ancestry individuals, 196,901 European ancestry individuals	GCST90104297	Cross-ancestry genome-wide association studies of sex hormone concentrations in pre- and postmenopausal women.
rs28929474	Cholesteryl esters to total lipids ratio in small VLDL	14	94378610	6e-11	0.095259	SERPINA1	35213538	Richardson TG	PLoS Biol	115,082 European ancestry individuals	115,082 European ancestry individuals	GCST90092971	Characterising metabolomic signatures of lipid-modifying therapies through drug target mendelian randomisation.
rs28929474	Height	14	94378610	1e-104	0.133013	SERPINA1	39134668	Shi S	Nat Genet	404,900 European ancestry individuals	404,900 European ancestry individuals	GCST90435412	A Genomics England haplotype reference panel and imputation of UK Biobank.
rs28929474	Vertex-wise sulcal depth	14	94378610	2e-20	9.28	SERPINA1	34910505	van der Meer D	Sci Adv	33,748 European ancestry individuals	33,748 European ancestry individuals	GCST90095129	The genetic architecture of human cortical folding.
rs28929474	Migraine	14	94378610	3e-09	1.11737	SERPINA1	35115687	Hautakangas H	Nat Genet	102,084 European ancestry cases, 771,257 European ancestry controls	102,084 European ancestry cases, 771,257 European ancestry controls	GCST90102553	Genome-wide analysis of 102,084 migraine cases identifies 123 risk loci and subtype-specific risk alleles.
rs28929474	Beer or cider consumption (glasses per month) (UKB data field 1578, 4420)	14	94378610	1e-10	0.0523585	SERPINA1	32193382	Cole JB	Nat Commun	387,404 European ancestry individuals	387,404 European ancestry individuals	GCST90132988	Comprehensive genomic analysis of dietary habits in UK Biobank identifies hundreds of genetic associations.
rs28929474	Intrahepatic cholestasis of pregnancy	14	94378610	1e-28	7.09	SERPINA1	35977952	Dixon PH	Nat Commun	1,138 European ancestry cases, 153,642 European ancestry controls	1,138 European ancestry cases, 153,642 European ancestry controls	GCST90095084	GWAS meta-analysis of intrahepatic cholestasis of pregnancy implicates multiple hepatic genes and regulatory elements.
rs28929474	Hip circumference adjusted for BMI	14	94378610	7e-13	0.0782955	SERPINA1	34021172	Christakoudi S	Sci Rep	186,825 British ancestry men	186,825 British ancestry men	GCST012227	GWAS of allometric body-shape indices in UK Biobank identifies loci suggesting associations with morphogenesis, organogenesis, adrenal cell renewal and cancer.
rs28929474	N-acetylglucosaminylasparagine levels	14	94378610	5e-16	0.56	SERPINA1	35347128	Yin X	Nat Commun	6,136 Finnish ancestry individuals	6,136 Finnish ancestry individuals	GCST90139623	Genome-wide association studies of metabolites in Finnish men identify disease-relevant loci.
rs28929474	Albumin levels	14	94378610	2e-40	0.69	SERPINA1	34321204	Harrison S	Sci Adv	104,632 British ancestry post-menopausal women	104,632 British ancestry post-menopausal women	GCST90027081	Testosterone and socioeconomic position: Mendelian randomization in 306,248 men and women in UK Biobank.
rs28929474	Sex hormone-binding globulin levels	14	94378610	1e-113	6.34	SERPINA1	34321204	Harrison S	Sci Adv	148,248 British ancestry men	148,248 British ancestry men	GCST90027091	Testosterone and socioeconomic position: Mendelian randomization in 306,248 men and women in UK Biobank.
rs28929474	Albumin levels	14	94378610	7e-54	0.66	SERPINA1	34321204	Harrison S	Sci Adv	158,000 British ancestry women	158,000 British ancestry women	GCST90027080	Testosterone and socioeconomic position: Mendelian randomization in 306,248 men and women in UK Biobank.
rs28929474	Albumin levels	14	94378610	2e-59	0.71	SERPINA1	34321204	Harrison S	Sci Adv	148,248 British ancestry men	148,248 British ancestry men	GCST90027079	Testosterone and socioeconomic position: Mendelian randomization in 306,248 men and women in UK Biobank.
rs28929474	Albumin levels	14	94378610	2e-11	0.6	SERPINA1	34321204	Harrison S	Sci Adv	36,203 British ancestry pre-menopausal women	36,203 British ancestry pre-menopausal women	GCST90027082	Testosterone and socioeconomic position: Mendelian randomization in 306,248 men and women in UK Biobank.
rs28929474	Total testosterone levels	14	94378610	9e-41	0.82	SERPINA1	34321204	Harrison S	Sci Adv	148,248 British ancestry men	148,248 British ancestry men	GCST90027095	Testosterone and socioeconomic position: Mendelian randomization in 306,248 men and women in UK Biobank.
rs28929474	What is your height? (cm, inv-normal transformed)	14	94378610	1e-49	0.2787	SERPINA1	39024449	Verma A	Science	51,137 African American or Afro-Caribbean individuals, 27,055 Hispanic or Latin American individuals, 3,110 East Asian ancestry individuals, 283,251 European ancestry individuals	51,137 African American or Afro-Caribbean individuals, 27,055 Hispanic or Latin American individuals, 3,110 East Asian ancestry individuals, 283,251 European ancestry individuals	GCST90479637	Diversity and scale: Genetic architecture of 2068 traits in the VA Million Veteran Program.
rs28929474	hemoglobin (mean, inv-norm transformed)	14	94378610	2e-19	0.1002	SERPINA1	39024449	Verma A	Science	114,985 African American or Afro-Caribbean individuals, 55,838 Hispanic or Latin American individuals, 5,963 East Asian ancestry individuals, 407,894 European ancestry individuals	114,985 African American or Afro-Caribbean individuals, 55,838 Hispanic or Latin American individuals, 5,963 East Asian ancestry individuals, 407,894 European ancestry individuals	GCST90479639	Diversity and scale: Genetic architecture of 2068 traits in the VA Million Veteran Program.
rs28929474	hemoglobin (minimum, inv-norm transformed)	14	94378610	4e-14	0.08006	SERPINA1	39024449	Verma A	Science	114,985 African American or Afro-Caribbean individuals, 55,838 Hispanic or Latin American individuals, 5,963 East Asian ancestry individuals, 407,894 European ancestry individuals	114,985 African American or Afro-Caribbean individuals, 55,838 Hispanic or Latin American individuals, 5,963 East Asian ancestry individuals, 407,894 European ancestry individuals	GCST90479640	Diversity and scale: Genetic architecture of 2068 traits in the VA Million Veteran Program.
rs28929474	iron (maximum, inv-norm transformed)	14	94378610	1e-18	0.1631	SERPINA1	39024449	Verma A	Science	30,676 African American or Afro-Caribbean individuals, 11,541 Hispanic or Latin American individuals, 1,127 East Asian ancestry individuals, 84,096 European ancestry individuals	30,676 African American or Afro-Caribbean individuals, 11,541 Hispanic or Latin American individuals, 1,127 East Asian ancestry individuals, 84,096 European ancestry individuals	GCST90479653	Diversity and scale: Genetic architecture of 2068 traits in the VA Million Veteran Program.
rs28929474	hematocrit (mean, inv-norm transformed)	14	94378610	1e-20	0.1083	SERPINA1	39024449	Verma A	Science	114,988 African American or Afro-Caribbean individuals, 55,841 Hispanic or Latin American individuals, 5,964 East Asian ancestry individuals, 407,852 European ancestry individuals	114,988 African American or Afro-Caribbean individuals, 55,841 Hispanic or Latin American individuals, 5,964 East Asian ancestry individuals, 407,852 European ancestry individuals	GCST90479629	Diversity and scale: Genetic architecture of 2068 traits in the VA Million Veteran Program.
rs28929474	hematocrit (minimum, inv-norm transformed)	14	94378610	2e-15	0.08643	SERPINA1	39024449	Verma A	Science	114,988 African American or Afro-Caribbean individuals, 55,841 Hispanic or Latin American individuals, 5,964 East Asian ancestry individuals, 407,854 European ancestry individuals	114,988 African American or Afro-Caribbean individuals, 55,841 Hispanic or Latin American individuals, 5,964 East Asian ancestry individuals, 407,854 European ancestry individuals	GCST90479630	Diversity and scale: Genetic architecture of 2068 traits in the VA Million Veteran Program.
rs28929474	Height (maximum, inv-normal transformed)	14	94378610	3e-59	0.2857	SERPINA1	39024449	Verma A	Science	119,011 African American or Afro-Caribbean individuals, 57,810 Hispanic or Latin American individuals, 6,384 East Asian ancestry individuals, 424,305 European ancestry individuals	119,011 African American or Afro-Caribbean individuals, 57,810 Hispanic or Latin American individuals, 6,384 East Asian ancestry individuals, 424,305 European ancestry individuals	GCST90479634	Diversity and scale: Genetic architecture of 2068 traits in the VA Million Veteran Program.
rs28929474	hemoglobin (maximum, inv-norm transformed)	14	94378610	6e-20	0.1054	SERPINA1	39024449	Verma A	Science	114,984 African American or Afro-Caribbean individuals, 55,834 Hispanic or Latin American individuals, 5,963 East Asian ancestry individuals, 407,887 European ancestry individuals	114,984 African American or Afro-Caribbean individuals, 55,834 Hispanic or Latin American individuals, 5,963 East Asian ancestry individuals, 407,887 European ancestry individuals	GCST90479638	Diversity and scale: Genetic architecture of 2068 traits in the VA Million Veteran Program.
rs28929474	iron (mean, inv-norm transformed)	14	94378610	7e-21	0.1763	SERPINA1	39024449	Verma A	Science	30,698 African American or Afro-Caribbean individuals, 11,547 Hispanic or Latin American individuals, 1,127 East Asian ancestry individuals, 84,123 European ancestry individuals	30,698 African American or Afro-Caribbean individuals, 11,547 Hispanic or Latin American individuals, 1,127 East Asian ancestry individuals, 84,123 European ancestry individuals	GCST90479654	Diversity and scale: Genetic architecture of 2068 traits in the VA Million Veteran Program.
rs28929474	iron (minimum, inv-norm transformed)	14	94378610	2e-16	0.1525	SERPINA1	39024449	Verma A	Science	30,698 African American or Afro-Caribbean individuals, 11,546 Hispanic or Latin American individuals, 1,127 East Asian ancestry individuals, 84,125 European ancestry individuals	30,698 African American or Afro-Caribbean individuals, 11,546 Hispanic or Latin American individuals, 1,127 East Asian ancestry individuals, 84,125 European ancestry individuals	GCST90479655	Diversity and scale: Genetic architecture of 2068 traits in the VA Million Veteran Program.
rs28929474	X-16071 levels	14	94378610	4e-09	0.201186	SERPINA1	36357675	Surendran P	Nat Med	14,296 European ancestry individuals	14,296 European ancestry individuals	GCST90245605	Rare and common genetic determinants of metabolic individuality and their effects on human health.
rs28929474	Hypotaurine levels	14	94378610	8e-10	0.212231	SERPINA1	36357675	Surendran P	Nat Med	14,296 European ancestry individuals	14,296 European ancestry individuals	GCST90245254	Rare and common genetic determinants of metabolic individuality and their effects on human health.
rs28929474	Calcium (mean, inv-norm transformed)	14	94378610	1e-16	0.1079	SERPINA1	39024449	Verma A	Science	74,137 African American or Afro-Caribbean individuals, 26,932 Hispanic or Latin American individuals, 3,651 East Asian ancestry individuals, 250,885 European ancestry individuals	74,137 African American or Afro-Caribbean individuals, 26,932 Hispanic or Latin American individuals, 3,651 East Asian ancestry individuals, 250,885 European ancestry individuals	GCST90479530	Diversity and scale: Genetic architecture of 2068 traits in the VA Million Veteran Program.
rs28929474	Calcium (maximum, inv-norm transformed)	14	94378610	3e-15	0.1054	SERPINA1	39024449	Verma A	Science	74,104 African American or Afro-Caribbean individuals, 26,929 Hispanic or Latin American individuals, 3,654 East Asian ancestry individuals, 250,919 European ancestry individuals	74,104 African American or Afro-Caribbean individuals, 26,929 Hispanic or Latin American individuals, 3,654 East Asian ancestry individuals, 250,919 European ancestry individuals	GCST90479529	Diversity and scale: Genetic architecture of 2068 traits in the VA Million Veteran Program.
rs28929474	ICD10 K70: Liver fibrosis and cirrhosis	14	94378610	2e-08	1.77	SERPINA1	37965154	Jiang Y	iScience	116,382 European ancestry cases, 213,325 European ancestry controls	116,382 European ancestry cases, 213,325 European ancestry controls	GCST90432139	A cross-disorder study to identify causal relationships, shared genetic variants, and genes across 21 digestive disorders.
rs28929474	Cholelithiasis (UKB data field 20002_1162)	14	94378610	4e-17	1.32	SERPINA1	37965154	Jiang Y	iScience	116,382 European ancestry cases, 213,325 European ancestry controls	116,382 European ancestry cases, 213,325 European ancestry controls	GCST90432140	A cross-disorder study to identify causal relationships, shared genetic variants, and genes across 21 digestive disorders.
rs28929474	Systolic blood pressure	14	94378610	2e-09	0.5516	SERPINA1	38689001	Keaton JM	Nat Genet	1,028,980 European ancestry individuals	1,028,980 European ancestry individuals	GCST90310294	Genome-wide analysis in over 1 million individuals of European ancestry yields improved polygenic risk scores for blood pressure traits.
rs28929474	height (mean, inv-normal transformed)	14	94378610	8e-60	0.2917	SERPINA1	39024449	Verma A	Science	119,012 African American or Afro-Caribbean individuals, 57,810 Hispanic or Latin American individuals, 6,384 East Asian ancestry individuals, 424,305 European ancestry individuals	119,012 African American or Afro-Caribbean individuals, 57,810 Hispanic or Latin American individuals, 6,384 East Asian ancestry individuals, 424,305 European ancestry individuals	GCST90479635	Diversity and scale: Genetic architecture of 2068 traits in the VA Million Veteran Program.
rs28929474	height (minimum, inv-normal transformed)	14	94378610	3e-58	0.2745	SERPINA1	39024449	Verma A	Science	119,012 African American or Afro-Caribbean individuals, 57,810 Hispanic or Latin American individuals, 6,384 East Asian ancestry individuals, 424,306 European ancestry individuals	119,012 African American or Afro-Caribbean individuals, 57,810 Hispanic or Latin American individuals, 6,384 East Asian ancestry individuals, 424,306 European ancestry individuals	GCST90479636	Diversity and scale: Genetic architecture of 2068 traits in the VA Million Veteran Program.
rs28929474	Pulse pressure	14	94378610	8e-07	0.3187	SERPINA1	38689001	Keaton JM	Nat Genet	1,028,980 European ancestry individuals	1,028,980 European ancestry individuals	GCST90310296	Genome-wide analysis in over 1 million individuals of European ancestry yields improved polygenic risk scores for blood pressure traits.
rs28929474	mean corpuscular volume (MCV, mean, inv-norm transformed)	14	94378610	2e-11	0.09505	SERPINA1	39024449	Verma A	Science	114,862 African American or Afro-Caribbean individuals, 55,793 Hispanic or Latin American individuals, 5,950 East Asian ancestry individuals, 407,350 European ancestry individuals	114,862 African American or Afro-Caribbean individuals, 55,793 Hispanic or Latin American individuals, 5,950 East Asian ancestry individuals, 407,350 European ancestry individuals	GCST90479676	Diversity and scale: Genetic architecture of 2068 traits in the VA Million Veteran Program.
rs28929474	Takes medication for Chronic lung diseases including COPD, Emphysema and Bronchitis?	14	94378610	2e-11	0.2237	SERPINA1	39024449	Verma A	Science	3,204 African American or Afro-Caribbean cases, 52,301 African American or Afro-Caribbean controls, 26,432 European ancestry cases, 289,236 European ancestry controls, 1,213 Hispanic or Latin American cases, 28,101 Hispanic or Latin American controls	3,204 African American or Afro-Caribbean cases, 52,301 African American or Afro-Caribbean controls, 26,432 European ancestry cases, 289,236 European ancestry controls, 1,213 Hispanic or Latin American cases, 28,101 Hispanic or Latin American controls	GCST90479592	Diversity and scale: Genetic architecture of 2068 traits in the VA Million Veteran Program.
rs28929474	Citrate levels	14	94378610	1e-09	0.0884475	SERPINA1	35213538	Richardson TG	PLoS Biol	115,068 European ancestry individuals	115,068 European ancestry individuals	GCST90092813	Characterising metabolomic signatures of lipid-modifying therapies through drug target mendelian randomisation.
rs28929474	3-Hydroxybutyrate levels	14	94378610	1e-27	0.159726	SERPINA1	35213538	Richardson TG	PLoS Biol	113,594 European ancestry individuals	113,594 European ancestry individuals	GCST90092811	Characterising metabolomic signatures of lipid-modifying therapies through drug target mendelian randomisation.
rs28929474	Glycoprotein acetyls levels	14	94378610	3e-82	0.28097	SERPINA1	35213538	Richardson TG	PLoS Biol	115,082 European ancestry individuals	115,082 European ancestry individuals	GCST90092821	Characterising metabolomic signatures of lipid-modifying therapies through drug target mendelian randomisation.
rs28929474	Glutamine levels	14	94378610	9e-10	0.0905463	SERPINA1	35213538	Richardson TG	PLoS Biol	114,751 European ancestry individuals	114,751 European ancestry individuals	GCST90092818	Characterising metabolomic signatures of lipid-modifying therapies through drug target mendelian randomisation.
rs28929474	Albumin levels	14	94378610	3e-187	0.429046	SERPINA1	35213538	Richardson TG	PLoS Biol	115,064 European ancestry individuals	115,064 European ancestry individuals	GCST90092807	Characterising metabolomic signatures of lipid-modifying therapies through drug target mendelian randomisation.
rs28929474	Cholelithiasis	14	94378610	9e-21	0.3236	SERPINA1	34594039	Sakaue S	Nat Genet	26,122 European ancestry cases, 461,431 European ancestry controls, 9,305 East Asian ancestry cases, 168,253 East Asian ancestry controls	26,122 European ancestry cases, 461,431 European ancestry controls, 9,305 East Asian ancestry cases, 168,253 East Asian ancestry controls	GCST90018819	A cross-population atlas of genetic associations for 220 human phenotypes.
rs28929474	Phospholipids to total lipids ratio in medium LDL	14	94378610	3e-19	0.1371	SERPINA1	38448586	Karjalainen MK	Nature	4,435 East Asian ancestry individuals, 11,340 South Asian ancestry individuals, 120,241 European ancestry individuals	4,435 East Asian ancestry individuals, 11,340 South Asian ancestry individuals, 120,241 European ancestry individuals	GCST90302052	Genome-wide characterization of circulating metabolic biomarkers.
rs28929474	Triglycerides in medium LDL	14	94378610	9e-16	0.1221	SERPINA1	38448586	Karjalainen MK	Nature	4,435 East Asian ancestry individuals, 11,340 South Asian ancestry individuals, 120,241 European ancestry individuals	4,435 East Asian ancestry individuals, 11,340 South Asian ancestry individuals, 120,241 European ancestry individuals	GCST90302053	Genome-wide characterization of circulating metabolic biomarkers.
rs28929474	Concentration of small LDL particles	14	94378610	2e-28	0.1679	SERPINA1	38448586	Karjalainen MK	Nature	4,435 East Asian ancestry individuals, 11,340 South Asian ancestry individuals, 120,241 European ancestry individuals	4,435 East Asian ancestry individuals, 11,340 South Asian ancestry individuals, 120,241 European ancestry individuals	GCST90302098	Genome-wide characterization of circulating metabolic biomarkers.
rs28929474	Total lipids in small LDL	14	94378610	1e-28	0.1683	SERPINA1	38448586	Karjalainen MK	Nature	4,435 East Asian ancestry individuals, 11,340 South Asian ancestry individuals, 120,241 European ancestry individuals	4,435 East Asian ancestry individuals, 11,340 South Asian ancestry individuals, 120,241 European ancestry individuals	GCST90302097	Genome-wide characterization of circulating metabolic biomarkers.
rs28929474	Ratio of apolipoprotein B to apolipoprotein A1 levels	14	94378610	7e-12	0.1071	SERPINA1	38448586	Karjalainen MK	Nature	4,435 East Asian ancestry individuals, 11,340 South Asian ancestry individuals, 120,241 European ancestry individuals	4,435 East Asian ancestry individuals, 11,340 South Asian ancestry individuals, 120,241 European ancestry individuals	GCST90301947	Genome-wide characterization of circulating metabolic biomarkers.
rs28929474	Phospholipids to total lipids ratio in very large HDL	14	94378610	2e-39	0.2026	SERPINA1	38448586	Karjalainen MK	Nature	4,435 East Asian ancestry individuals, 11,340 South Asian ancestry individuals, 120,241 European ancestry individuals	4,435 East Asian ancestry individuals, 11,340 South Asian ancestry individuals, 120,241 European ancestry individuals	GCST90302135	Genome-wide characterization of circulating metabolic biomarkers.
rs28929474	Cholesterol esters in small LDL	14	94378610	3e-22	0.1471	SERPINA1	38448586	Karjalainen MK	Nature	4,435 East Asian ancestry individuals, 11,340 South Asian ancestry individuals, 120,241 European ancestry individuals	4,435 East Asian ancestry individuals, 11,340 South Asian ancestry individuals, 120,241 European ancestry individuals	GCST90302093	Genome-wide characterization of circulating metabolic biomarkers.
rs28929474	Total cholesterol to total lipids ratio in small LDL	14	94378610	2e-11	0.1014	SERPINA1	38448586	Karjalainen MK	Nature	4,435 East Asian ancestry individuals, 11,340 South Asian ancestry individuals, 120,241 European ancestry individuals	4,435 East Asian ancestry individuals, 11,340 South Asian ancestry individuals, 120,241 European ancestry individuals	GCST90302092	Genome-wide characterization of circulating metabolic biomarkers.
rs28929474	Apolipoprotein B levels	14	94378610	2e-15	0.121	SERPINA1	38448586	Karjalainen MK	Nature	4,435 East Asian ancestry individuals, 11,340 South Asian ancestry individuals, 120,241 European ancestry individuals	4,435 East Asian ancestry individuals, 11,340 South Asian ancestry individuals, 120,241 European ancestry individuals	GCST90301946	Genome-wide characterization of circulating metabolic biomarkers.
rs28929474	Triglycerides in very small VLDL	14	94378610	1e-10	0.1001	SERPINA1	38448586	Karjalainen MK	Nature	4,435 East Asian ancestry individuals, 11,340 South Asian ancestry individuals, 120,241 European ancestry individuals	4,435 East Asian ancestry individuals, 11,340 South Asian ancestry individuals, 120,241 European ancestry individuals	GCST90302160	Genome-wide characterization of circulating metabolic biomarkers.
rs28929474	Serum total cholesterol levels	14	94378610	2e-15	0.121	SERPINA1	38448586	Karjalainen MK	Nature	4,435 East Asian ancestry individuals, 11,340 South Asian ancestry individuals, 120,241 European ancestry individuals	4,435 East Asian ancestry individuals, 11,340 South Asian ancestry individuals, 120,241 European ancestry individuals	GCST90302075	Genome-wide characterization of circulating metabolic biomarkers.
rs28929474	Remnant cholesterol (non-HDL, non-LDL -cholesterol)	14	94378610	4e-10	0.0965	SERPINA1	38448586	Karjalainen MK	Nature	4,435 East Asian ancestry individuals, 11,340 South Asian ancestry individuals, 120,241 European ancestry individuals	4,435 East Asian ancestry individuals, 11,340 South Asian ancestry individuals, 120,241 European ancestry individuals	GCST90302074	Genome-wide characterization of circulating metabolic biomarkers.
rs28929474	Free cholesterol in small LDL	14	94378610	2e-44	0.2121	SERPINA1	38448586	Karjalainen MK	Nature	4,435 East Asian ancestry individuals, 11,340 South Asian ancestry individuals, 120,241 European ancestry individuals	4,435 East Asian ancestry individuals, 11,340 South Asian ancestry individuals, 120,241 European ancestry individuals	GCST90302095	Genome-wide characterization of circulating metabolic biomarkers.
rs28929474	Cholesteryl esters to total lipids ratio in very small VLDL	14	94378610	2e-09	0.0928	SERPINA1	38448586	Karjalainen MK	Nature	4,435 East Asian ancestry individuals, 11,340 South Asian ancestry individuals, 120,241 European ancestry individuals	4,435 East Asian ancestry individuals, 11,340 South Asian ancestry individuals, 120,241 European ancestry individuals	GCST90302153	Genome-wide characterization of circulating metabolic biomarkers.
rs28929474	Total Cholesterol in small LDL	14	94378610	2e-26	0.1617	SERPINA1	38448586	Karjalainen MK	Nature	4,435 East Asian ancestry individuals, 11,340 South Asian ancestry individuals, 120,241 European ancestry individuals	4,435 East Asian ancestry individuals, 11,340 South Asian ancestry individuals, 120,241 European ancestry individuals	GCST90302091	Genome-wide characterization of circulating metabolic biomarkers.
rs28929474	Serum albumin levels	14	94378610	2e-202	0.2651	SERPINA1	34594039	Sakaue S	Nat Genet	315,268 European ancestry individuals, 120,539 East Asian ancestry individuals	315,268 European ancestry individuals, 120,539 East Asian ancestry individuals	GCST90018945	A cross-population atlas of genetic associations for 220 human phenotypes.
rs28929474	Phospholipids to total lipids ratio in small LDL	14	94378610	6e-16	0.124	SERPINA1	38448586	Karjalainen MK	Nature	4,435 East Asian ancestry individuals, 11,340 South Asian ancestry individuals, 120,241 European ancestry individuals	4,435 East Asian ancestry individuals, 11,340 South Asian ancestry individuals, 120,241 European ancestry individuals	GCST90302100	Genome-wide characterization of circulating metabolic biomarkers.
rs28929474	Triglycerides in small LDL	14	94378610	8e-17	0.1267	SERPINA1	38448586	Karjalainen MK	Nature	4,435 East Asian ancestry individuals, 11,340 South Asian ancestry individuals, 120,241 European ancestry individuals	4,435 East Asian ancestry individuals, 11,340 South Asian ancestry individuals, 120,241 European ancestry individuals	GCST90302101	Genome-wide characterization of circulating metabolic biomarkers.
rs28929474	Phospholipids in small LDL	14	94378610	1e-30	0.1743	SERPINA1	38448586	Karjalainen MK	Nature	4,435 East Asian ancestry individuals, 11,340 South Asian ancestry individuals, 120,241 European ancestry individuals	4,435 East Asian ancestry individuals, 11,340 South Asian ancestry individuals, 120,241 European ancestry individuals	GCST90302099	Genome-wide characterization of circulating metabolic biomarkers.
rs28929474	Blood urea nitrogen levels	14	94378610	1e-09	0.0495	SERPINA1	34594039	Sakaue S	Nat Genet	344,052 European ancestry individuals, 148,767 East Asian ancestry individuals	344,052 European ancestry individuals, 148,767 East Asian ancestry individuals	GCST90018948	A cross-population atlas of genetic associations for 220 human phenotypes.
rs28929474	Alanine aminotransferase levels	14	94378610	6e-56	0.1249	SERPINA1	34594039	Sakaue S	Nat Genet	344,136 European ancestry individuals, 150,545 East Asian ancestry individuals	344,136 European ancestry individuals, 150,545 East Asian ancestry individuals	GCST90018943	A cross-population atlas of genetic associations for 220 human phenotypes.
rs28929474	Free cholesterol in small VLDL	14	94378610	1e-10	0.0999	SERPINA1	38448586	Karjalainen MK	Nature	4,435 East Asian ancestry individuals, 11,340 South Asian ancestry individuals, 120,241 European ancestry individuals	4,435 East Asian ancestry individuals, 11,340 South Asian ancestry individuals, 120,241 European ancestry individuals	GCST90302108	Genome-wide characterization of circulating metabolic biomarkers.
rs28929474	Total cholesterol to total lipids ratio in very large HDL	14	94378610	5e-44	0.2145	SERPINA1	38448586	Karjalainen MK	Nature	4,435 East Asian ancestry individuals, 11,340 South Asian ancestry individuals, 120,241 European ancestry individuals	4,435 East Asian ancestry individuals, 11,340 South Asian ancestry individuals, 120,241 European ancestry individuals	GCST90302127	Genome-wide characterization of circulating metabolic biomarkers.
rs28929474	Serum alkaline phosphatase levels	14	94378610	7e-51	0.1238	SERPINA1	34594039	Sakaue S	Nat Genet	344,292 European ancestry individuals, 118,886 East Asian ancestry individuals	344,292 European ancestry individuals, 118,886 East Asian ancestry individuals	GCST90018942	A cross-population atlas of genetic associations for 220 human phenotypes.
rs28929474	Aspartate aminotransferase levels	14	94378610	8e-45	0.1139	SERPINA1	34594039	Sakaue S	Nat Genet	342,990 European ancestry individuals, 150,068 East Asian ancestry individuals	342,990 European ancestry individuals, 150,068 East Asian ancestry individuals	GCST90018944	A cross-population atlas of genetic associations for 220 human phenotypes.
rs28929474	Cholesteryl esters to total lipids ratio in very large HDL	14	94378610	4e-52	0.2336	SERPINA1	38448586	Karjalainen MK	Nature	4,435 East Asian ancestry individuals, 11,340 South Asian ancestry individuals, 120,241 European ancestry individuals	4,435 East Asian ancestry individuals, 11,340 South Asian ancestry individuals, 120,241 European ancestry individuals	GCST90302129	Genome-wide characterization of circulating metabolic biomarkers.
rs28929474	Phospholipids to total lipids ratio in large LDL	14	94378610	2e-29	0.175	SERPINA1	38448586	Karjalainen MK	Nature	4,435 East Asian ancestry individuals, 11,340 South Asian ancestry individuals, 120,241 European ancestry individuals	4,435 East Asian ancestry individuals, 11,340 South Asian ancestry individuals, 120,241 European ancestry individuals	GCST90302016	Genome-wide characterization of circulating metabolic biomarkers.
rs28929474	Phospholipids in large LDL	14	94378610	2e-16	0.1249	SERPINA1	38448586	Karjalainen MK	Nature	4,435 East Asian ancestry individuals, 11,340 South Asian ancestry individuals, 120,241 European ancestry individuals	4,435 East Asian ancestry individuals, 11,340 South Asian ancestry individuals, 120,241 European ancestry individuals	GCST90302015	Genome-wide characterization of circulating metabolic biomarkers.
rs28929474	Total cholesterol in medium LDL	14	94378610	4e-23	0.1503	SERPINA1	38448586	Karjalainen MK	Nature	4,435 East Asian ancestry individuals, 11,340 South Asian ancestry individuals, 120,241 European ancestry individuals	4,435 East Asian ancestry individuals, 11,340 South Asian ancestry individuals, 120,241 European ancestry individuals	GCST90302043	Genome-wide characterization of circulating metabolic biomarkers.
rs28929474	Total lipid levels in medium LDL	14	94378610	1e-23	0.1523	SERPINA1	38448586	Karjalainen MK	Nature	4,435 East Asian ancestry individuals, 11,340 South Asian ancestry individuals, 120,241 European ancestry individuals	4,435 East Asian ancestry individuals, 11,340 South Asian ancestry individuals, 120,241 European ancestry individuals	GCST90302049	Genome-wide characterization of circulating metabolic biomarkers.
rs28929474	Concentration of medium LDL particles	14	94378610	1e-23	0.1518	SERPINA1	38448586	Karjalainen MK	Nature	4,435 East Asian ancestry individuals, 11,340 South Asian ancestry individuals, 120,241 European ancestry individuals	4,435 East Asian ancestry individuals, 11,340 South Asian ancestry individuals, 120,241 European ancestry individuals	GCST90302050	Genome-wide characterization of circulating metabolic biomarkers.
rs28929474	C-reactive protein	14	94378610	2e-33	0.1027	SERPINA1	34594039	Sakaue S	Nat Genet	353,466 European ancestry individuals, 83,025 East Asian ancestry individuals	353,466 European ancestry individuals, 83,025 East Asian ancestry individuals	GCST90018950	A cross-population atlas of genetic associations for 220 human phenotypes.
rs28929474	Concentration of large LDL particles	14	94378610	3e-19	0.1363	SERPINA1	38448586	Karjalainen MK	Nature	4,435 East Asian ancestry individuals, 11,340 South Asian ancestry individuals, 120,241 European ancestry individuals	4,435 East Asian ancestry individuals, 11,340 South Asian ancestry individuals, 120,241 European ancestry individuals	GCST90302014	Genome-wide characterization of circulating metabolic biomarkers.
rs28929474	Phospholipids to total lipids ratio in medium HDL	14	94378610	9e-12	0.1048	SERPINA1	38448586	Karjalainen MK	Nature	4,435 East Asian ancestry individuals, 11,340 South Asian ancestry individuals, 120,241 European ancestry individuals	4,435 East Asian ancestry individuals, 11,340 South Asian ancestry individuals, 120,241 European ancestry individuals	GCST90302040	Genome-wide characterization of circulating metabolic biomarkers.
rs28929474	Cholesteryl esters to total lipids ratio in medium LDL	14	94378610	3e-15	0.1198	SERPINA1	38448586	Karjalainen MK	Nature	4,435 East Asian ancestry individuals, 11,340 South Asian ancestry individuals, 120,241 European ancestry individuals	4,435 East Asian ancestry individuals, 11,340 South Asian ancestry individuals, 120,241 European ancestry individuals	GCST90302046	Genome-wide characterization of circulating metabolic biomarkers.
rs28929474	Total cholesterol to total lipids ratio in medium LDL	14	94378610	2e-13	0.1112	SERPINA1	38448586	Karjalainen MK	Nature	4,435 East Asian ancestry individuals, 11,340 South Asian ancestry individuals, 120,241 European ancestry individuals	4,435 East Asian ancestry individuals, 11,340 South Asian ancestry individuals, 120,241 European ancestry individuals	GCST90302044	Genome-wide characterization of circulating metabolic biomarkers.
rs28929474	Cholesterol esters in medium LDL	14	94378610	1e-21	0.1449	SERPINA1	38448586	Karjalainen MK	Nature	4,435 East Asian ancestry individuals, 11,340 South Asian ancestry individuals, 120,241 European ancestry individuals	4,435 East Asian ancestry individuals, 11,340 South Asian ancestry individuals, 120,241 European ancestry individuals	GCST90302045	Genome-wide characterization of circulating metabolic biomarkers.
rs28929474	Phospholipids in medium LDL	14	94378610	4e-22	0.1467	SERPINA1	38448586	Karjalainen MK	Nature	4,435 East Asian ancestry individuals, 11,340 South Asian ancestry individuals, 120,241 European ancestry individuals	4,435 East Asian ancestry individuals, 11,340 South Asian ancestry individuals, 120,241 European ancestry individuals	GCST90302051	Genome-wide characterization of circulating metabolic biomarkers.
rs28929474	Cholesteryl esters to total lipids ratio in large LDL	14	94378610	2e-18	0.1324	SERPINA1	38448586	Karjalainen MK	Nature	4,435 East Asian ancestry individuals, 11,340 South Asian ancestry individuals, 120,241 European ancestry individuals	4,435 East Asian ancestry individuals, 11,340 South Asian ancestry individuals, 120,241 European ancestry individuals	GCST90302010	Genome-wide characterization of circulating metabolic biomarkers.
rs28929474	Cholesterol esters in large LDL	14	94378610	2e-19	0.1371	SERPINA1	38448586	Karjalainen MK	Nature	4,435 East Asian ancestry individuals, 11,340 South Asian ancestry individuals, 120,241 European ancestry individuals	4,435 East Asian ancestry individuals, 11,340 South Asian ancestry individuals, 120,241 European ancestry individuals	GCST90302009	Genome-wide characterization of circulating metabolic biomarkers.
rs28929474	Total lipids in large LDL	14	94378610	4e-19	0.1355	SERPINA1	38448586	Karjalainen MK	Nature	4,435 East Asian ancestry individuals, 11,340 South Asian ancestry individuals, 120,241 European ancestry individuals	4,435 East Asian ancestry individuals, 11,340 South Asian ancestry individuals, 120,241 European ancestry individuals	GCST90302013	Genome-wide characterization of circulating metabolic biomarkers.
rs28929474	Triglycerides in large LDL	14	94378610	3e-12	0.1063	SERPINA1	38448586	Karjalainen MK	Nature	4,435 East Asian ancestry individuals, 11,340 South Asian ancestry individuals, 120,241 European ancestry individuals	4,435 East Asian ancestry individuals, 11,340 South Asian ancestry individuals, 120,241 European ancestry individuals	GCST90302017	Genome-wide characterization of circulating metabolic biomarkers.
rs28929474	Free cholesterol to total lipids ratio in medium LDL	14	94378610	3e-12	0.1077	SERPINA1	38448586	Karjalainen MK	Nature	4,435 East Asian ancestry individuals, 11,340 South Asian ancestry individuals, 120,241 European ancestry individuals	4,435 East Asian ancestry individuals, 11,340 South Asian ancestry individuals, 120,241 European ancestry individuals	GCST90302048	Genome-wide characterization of circulating metabolic biomarkers.
rs28929474	Free cholesterol in medium LDL	14	94378610	8e-29	0.1691	SERPINA1	38448586	Karjalainen MK	Nature	4,435 East Asian ancestry individuals, 11,340 South Asian ancestry individuals, 120,241 European ancestry individuals	4,435 East Asian ancestry individuals, 11,340 South Asian ancestry individuals, 120,241 European ancestry individuals	GCST90302047	Genome-wide characterization of circulating metabolic biomarkers.
rs28929474	Calcium levels	14	94378610	2e-44	0.1231	SERPINA1	34594039	Sakaue S	Nat Genet	315,153 European ancestry individuals, 83,980 East Asian ancestry individuals	315,153 European ancestry individuals, 83,980 East Asian ancestry individuals	GCST90018951	A cross-population atlas of genetic associations for 220 human phenotypes.
rs28929474	Cholesterol to total lipids ratio in large VLDL	14	94378610	1e-11	0.098454	SERPINA1	35213538	Richardson TG	PLoS Biol	115,071 European ancestry individuals	115,071 European ancestry individuals	GCST90092869	Characterising metabolomic signatures of lipid-modifying therapies through drug target mendelian randomisation.
rs28929474	Triglycerides to total lipids ratio in large VLDL	14	94378610	9e-13	0.105202	SERPINA1	35213538	Richardson TG	PLoS Biol	115,071 European ancestry individuals	115,071 European ancestry individuals	GCST90092879	Characterising metabolomic signatures of lipid-modifying therapies through drug target mendelian randomisation.
rs28929474	Cholesteryl esters to total lipids ratio in large VLDL	14	94378610	8e-12	0.0967925	SERPINA1	35213538	Richardson TG	PLoS Biol	115,071 European ancestry individuals	115,071 European ancestry individuals	GCST90092871	Characterising metabolomic signatures of lipid-modifying therapies through drug target mendelian randomisation.
rs28929474	Total cholesterol in HDL3	14	94378610	8e-13	0.1094	SERPINA1	38448586	Karjalainen MK	Nature	4,435 East Asian ancestry individuals, 11,340 South Asian ancestry individuals, 120,241 European ancestry individuals	4,435 East Asian ancestry individuals, 11,340 South Asian ancestry individuals, 120,241 European ancestry individuals	GCST90301970	Genome-wide characterization of circulating metabolic biomarkers.
rs28929474	Concentration of IDL particles	14	94378610	6e-14	0.1138	SERPINA1	38448586	Karjalainen MK	Nature	4,435 East Asian ancestry individuals, 11,340 South Asian ancestry individuals, 120,241 European ancestry individuals	4,435 East Asian ancestry individuals, 11,340 South Asian ancestry individuals, 120,241 European ancestry individuals	GCST90301982	Genome-wide characterization of circulating metabolic biomarkers.
rs28929474	Total lipids in IDL	14	94378610	1e-13	0.1127	SERPINA1	38448586	Karjalainen MK	Nature	4,435 East Asian ancestry individuals, 11,340 South Asian ancestry individuals, 120,241 European ancestry individuals	4,435 East Asian ancestry individuals, 11,340 South Asian ancestry individuals, 120,241 European ancestry individuals	GCST90301981	Genome-wide characterization of circulating metabolic biomarkers.
rs28929474	Phospholipids in IDL	14	94378610	3e-13	0.111	SERPINA1	38448586	Karjalainen MK	Nature	4,435 East Asian ancestry individuals, 11,340 South Asian ancestry individuals, 120,241 European ancestry individuals	4,435 East Asian ancestry individuals, 11,340 South Asian ancestry individuals, 120,241 European ancestry individuals	GCST90301983	Genome-wide characterization of circulating metabolic biomarkers.
rs28929474	Free cholesterol levels	14	94378610	3e-17	0.1286	SERPINA1	38448586	Karjalainen MK	Nature	4,435 East Asian ancestry individuals, 11,340 South Asian ancestry individuals, 120,241 European ancestry individuals	4,435 East Asian ancestry individuals, 11,340 South Asian ancestry individuals, 120,241 European ancestry individuals	GCST90301963	Genome-wide characterization of circulating metabolic biomarkers.
rs28929474	Total Cholesterol in IDL	14	94378610	4e-13	0.1101	SERPINA1	38448586	Karjalainen MK	Nature	4,435 East Asian ancestry individuals, 11,340 South Asian ancestry individuals, 120,241 European ancestry individuals	4,435 East Asian ancestry individuals, 11,340 South Asian ancestry individuals, 120,241 European ancestry individuals	GCST90301975	Genome-wide characterization of circulating metabolic biomarkers.
rs28929474	Free cholesterol in IDL	14	94378610	1e-13	0.1135	SERPINA1	38448586	Karjalainen MK	Nature	4,435 East Asian ancestry individuals, 11,340 South Asian ancestry individuals, 120,241 European ancestry individuals	4,435 East Asian ancestry individuals, 11,340 South Asian ancestry individuals, 120,241 European ancestry individuals	GCST90301979	Genome-wide characterization of circulating metabolic biomarkers.
rs28929474	Triglyceride levels in LDL	14	94378610	2e-14	0.1165	SERPINA1	38448586	Karjalainen MK	Nature	4,435 East Asian ancestry individuals, 11,340 South Asian ancestry individuals, 120,241 European ancestry individuals	4,435 East Asian ancestry individuals, 11,340 South Asian ancestry individuals, 120,241 European ancestry individuals	GCST90301993	Genome-wide characterization of circulating metabolic biomarkers.
rs28929474	Total cholesterol to total lipids ratio in large LDL	14	94378610	2e-13	0.112	SERPINA1	38448586	Karjalainen MK	Nature	4,435 East Asian ancestry individuals, 11,340 South Asian ancestry individuals, 120,241 European ancestry individuals	4,435 East Asian ancestry individuals, 11,340 South Asian ancestry individuals, 120,241 European ancestry individuals	GCST90302008	Genome-wide characterization of circulating metabolic biomarkers.
rs28929474	Total cholesterol in large LDL	14	94378610	2e-19	0.137	SERPINA1	38448586	Karjalainen MK	Nature	4,435 East Asian ancestry individuals, 11,340 South Asian ancestry individuals, 120,241 European ancestry individuals	4,435 East Asian ancestry individuals, 11,340 South Asian ancestry individuals, 120,241 European ancestry individuals	GCST90302007	Genome-wide characterization of circulating metabolic biomarkers.
rs28929474	Esterified cholesterol levels	14	94378610	2e-14	0.1161	SERPINA1	38448586	Karjalainen MK	Nature	4,435 East Asian ancestry individuals, 11,340 South Asian ancestry individuals, 120,241 European ancestry individuals	4,435 East Asian ancestry individuals, 11,340 South Asian ancestry individuals, 120,241 European ancestry individuals	GCST90301957	Genome-wide characterization of circulating metabolic biomarkers.
rs28929474	Cholesterol esters in IDL	14	94378610	1e-12	0.1081	SERPINA1	38448586	Karjalainen MK	Nature	4,435 East Asian ancestry individuals, 11,340 South Asian ancestry individuals, 120,241 European ancestry individuals	4,435 East Asian ancestry individuals, 11,340 South Asian ancestry individuals, 120,241 European ancestry individuals	GCST90301977	Genome-wide characterization of circulating metabolic biomarkers.
rs28929474	Total cholesterol levels in LDL	14	94378610	6e-22	0.1462	SERPINA1	38448586	Karjalainen MK	Nature	4,435 East Asian ancestry individuals, 11,340 South Asian ancestry individuals, 120,241 European ancestry individuals	4,435 East Asian ancestry individuals, 11,340 South Asian ancestry individuals, 120,241 European ancestry individuals	GCST90301991	Genome-wide characterization of circulating metabolic biomarkers.
rs28929474	Mean diameter of LDL particles	14	94378610	1e-33	0.1885	SERPINA1	38448586	Karjalainen MK	Nature	4,435 East Asian ancestry individuals, 11,340 South Asian ancestry individuals, 120,241 European ancestry individuals	4,435 East Asian ancestry individuals, 11,340 South Asian ancestry individuals, 120,241 European ancestry individuals	GCST90301992	Genome-wide characterization of circulating metabolic biomarkers.
rs28929474	Free cholesterol in large LDL	14	94378610	2e-18	0.1328	SERPINA1	38448586	Karjalainen MK	Nature	4,435 East Asian ancestry individuals, 11,340 South Asian ancestry individuals, 120,241 European ancestry individuals	4,435 East Asian ancestry individuals, 11,340 South Asian ancestry individuals, 120,241 European ancestry individuals	GCST90302011	Genome-wide characterization of circulating metabolic biomarkers.
rs28929474	Gamma glutamyl transpeptidase	14	94378610	4e-08	0.0434	SERPINA1	34594039	Sakaue S	Nat Genet	344,104 European ancestry individuals, 133,471 East Asian ancestry individuals	344,104 European ancestry individuals, 133,471 East Asian ancestry individuals	GCST90018954	A cross-population atlas of genetic associations for 220 human phenotypes.
rs28929474	Chronic airway obstruction (PheCode 496)	14	94378610	4e-11	0.1056	SERPINA1	39024449	Verma A	Science	103,054 European ancestry cases, 315,450 European ancestry controls	103,054 European ancestry cases, 315,450 European ancestry controls	GCST90476027	Diversity and scale: Genetic architecture of 2068 traits in the VA Million Veteran Program.
rs28929474	Coronary atherosclerosis (PheCode 411.4)	14	94378610	5e-15	0.1361	SERPINA1	39024449	Verma A	Science	124,302 European ancestry cases, 300,039 European ancestry controls	124,302 European ancestry cases, 300,039 European ancestry controls	GCST90475936	Diversity and scale: Genetic architecture of 2068 traits in the VA Million Veteran Program.
rs28929474	Ischemic heart disease (PheCode 411)	14	94378610	2e-15	0.1322	SERPINA1	39024449	Verma A	Science	141,465 European ancestry cases, 275,809 European ancestry controls	141,465 European ancestry cases, 275,809 European ancestry controls	GCST90475929	Diversity and scale: Genetic architecture of 2068 traits in the VA Million Veteran Program.
rs28929474	prostate-specific antigen (PSA, maximum, inv-norm transformed)	14	94378610	6e-36	0.1464	SERPINA1	39024449	Verma A	Science	254,456 European ancestry individuals	254,456 European ancestry individuals	GCST90476316	Diversity and scale: Genetic architecture of 2068 traits in the VA Million Veteran Program.
rs28929474	Calcium (mean, inv-norm transformed)	14	94378610	2e-19	0.1051	SERPINA1	39024449	Verma A	Science	250,885 European ancestry individuals	250,885 European ancestry individuals	GCST90475176	Diversity and scale: Genetic architecture of 2068 traits in the VA Million Veteran Program.
rs28929474	Calcium (maximum, inv-norm transformed)	14	94378610	3e-19	0.106	SERPINA1	39024449	Verma A	Science	250,919 European ancestry individuals	250,919 European ancestry individuals	GCST90475173	Diversity and scale: Genetic architecture of 2068 traits in the VA Million Veteran Program.
rs28929474	hematocrit (minimum, inv-norm transformed)	14	94378610	7e-25	0.0959	SERPINA1	39024449	Verma A	Science	407,854 European ancestry individuals	407,854 European ancestry individuals	GCST90475344	Diversity and scale: Genetic architecture of 2068 traits in the VA Million Veteran Program.
rs28929474	Takes medication for Chronic lung diseases including COPD, Emphysema and Bronchitis?	14	94378610	5e-14	0.2262	SERPINA1	39024449	Verma A	Science	26,432 European ancestry cases, 289,236 European ancestry controls	26,432 European ancestry cases, 289,236 European ancestry controls	GCST90475273	Diversity and scale: Genetic architecture of 2068 traits in the VA Million Veteran Program.
rs28929474	iron (maximum, inv-norm transformed)	14	94378610	3e-16	0.1547	SERPINA1	39024449	Verma A	Science	84,096 European ancestry individuals	84,096 European ancestry individuals	GCST90475399	Diversity and scale: Genetic architecture of 2068 traits in the VA Million Veteran Program.
rs28929474	iron (mean, inv-norm transformed)	14	94378610	2e-19	0.1714	SERPINA1	39024449	Verma A	Science	84,123 European ancestry individuals	84,123 European ancestry individuals	GCST90475402	Diversity and scale: Genetic architecture of 2068 traits in the VA Million Veteran Program.
rs28929474	iron (minimum, inv-norm transformed)	14	94378610	8e-16	0.1516	SERPINA1	39024449	Verma A	Science	84,125 European ancestry individuals	84,125 European ancestry individuals	GCST90475405	Diversity and scale: Genetic architecture of 2068 traits in the VA Million Veteran Program.
rs28929474	low density lipoprotein cholesterol (LDLC, minimum, inv-norm transformed)	14	94378610	8e-23	0.09079	SERPINA1	39024449	Verma A	Science	404,745 European ancestry individuals	404,745 European ancestry individuals	GCST90475420	Diversity and scale: Genetic architecture of 2068 traits in the VA Million Veteran Program.
rs28929474	What is your height? (cm, inv-normal transformed)	14	94378610	3e-171	0.3232	SERPINA1	39024449	Verma A	Science	283,251 European ancestry individuals	283,251 European ancestry individuals	GCST90475368	Diversity and scale: Genetic architecture of 2068 traits in the VA Million Veteran Program.
rs28929474	hemoglobin (minimum, inv-norm transformed)	14	94378610	2e-22	0.08948	SERPINA1	39024449	Verma A	Science	407,894 European ancestry individuals	407,894 European ancestry individuals	GCST90475380	Diversity and scale: Genetic architecture of 2068 traits in the VA Million Veteran Program.
rs28929474	Albumin (minimum, inv-norm transformed)	14	94378610	2e-37	0.1311	SERPINA1	39024449	Verma A	Science	110,337 African American or Afro-Caribbean individuals, 53,293 Hispanic or Latin American individuals, 5,708 East Asian ancestry individuals, 372,982 European ancestry individuals	110,337 African American or Afro-Caribbean individuals, 53,293 Hispanic or Latin American individuals, 5,708 East Asian ancestry individuals, 372,982 European ancestry individuals	GCST90479505	Diversity and scale: Genetic architecture of 2068 traits in the VA Million Veteran Program.
rs28929474	Albumin (maximum, inv-norm transformed)	14	94378610	2e-63	0.1811	SERPINA1	39024449	Verma A	Science	110,326 African American or Afro-Caribbean individuals, 53,290 Hispanic or Latin American individuals, 5,708 East Asian ancestry individuals, 372,948 European ancestry individuals	110,326 African American or Afro-Caribbean individuals, 53,290 Hispanic or Latin American individuals, 5,708 East Asian ancestry individuals, 372,948 European ancestry individuals	GCST90479503	Diversity and scale: Genetic architecture of 2068 traits in the VA Million Veteran Program.
rs28929474	Albumin (mean, inv-norm transformed)	14	94378610	7e-56	0.1711	SERPINA1	39024449	Verma A	Science	110,320 African American or Afro-Caribbean individuals, 53,287 Hispanic or Latin American individuals, 5,707 East Asian ancestry individuals, 372,962 European ancestry individuals	110,320 African American or Afro-Caribbean individuals, 53,287 Hispanic or Latin American individuals, 5,707 East Asian ancestry individuals, 372,962 European ancestry individuals	GCST90479504	Diversity and scale: Genetic architecture of 2068 traits in the VA Million Veteran Program.
rs28929474	Aspartate aminotransferase (AST, maximum, inv-norm transformed)	14	94378610	7e-137	0.2698	SERPINA1	39024449	Verma A	Science	112,550 African American or Afro-Caribbean individuals, 54,332 Hispanic or Latin American individuals, 5,839 East Asian ancestry individuals, 389,396 European ancestry individuals	112,550 African American or Afro-Caribbean individuals, 54,332 Hispanic or Latin American individuals, 5,839 East Asian ancestry individuals, 389,396 European ancestry individuals	GCST90479509	Diversity and scale: Genetic architecture of 2068 traits in the VA Million Veteran Program.
rs28929474	Aspartate aminotransferase (AST, mean, inv-norm transformed)	14	94378610	3e-212	0.3609	SERPINA1	39024449	Verma A	Science	112,429 African American or Afro-Caribbean individuals, 54,250 Hispanic or Latin American individuals, 5,835 East Asian ancestry individuals, 389,192 European ancestry individuals	112,429 African American or Afro-Caribbean individuals, 54,250 Hispanic or Latin American individuals, 5,835 East Asian ancestry individuals, 389,192 European ancestry individuals	GCST90479510	Diversity and scale: Genetic architecture of 2068 traits in the VA Million Veteran Program.
rs28929474	mean corpuscular hemoglobin (MCH, maximum, inv-norm transformed)	14	94378610	1e-16	0.08391	SERPINA1	39024449	Verma A	Science	407,288 European ancestry individuals	407,288 European ancestry individuals	GCST90475442	Diversity and scale: Genetic architecture of 2068 traits in the VA Million Veteran Program.
rs28929474	hemoglobin (mean, inv-norm transformed)	14	94378610	1e-33	0.1116	SERPINA1	39024449	Verma A	Science	407,894 European ancestry individuals	407,894 European ancestry individuals	GCST90475376	Diversity and scale: Genetic architecture of 2068 traits in the VA Million Veteran Program.
rs28929474	Alanine transaminase (ALT, mean, inv-norm transformed)	14	94378610	4e-223	0.3338	SERPINA1	39024449	Verma A	Science	115,128 African American or Afro-Caribbean individuals, 56,001 Hispanic or Latin American individuals, 6,050 East Asian ancestry individuals, 406,803 European ancestry individuals	115,128 African American or Afro-Caribbean individuals, 56,001 Hispanic or Latin American individuals, 6,050 East Asian ancestry individuals, 406,803 European ancestry individuals	GCST90479507	Diversity and scale: Genetic architecture of 2068 traits in the VA Million Veteran Program.
rs28929474	Alanine transaminase (ALT, maximum, inv-norm transformed)	14	94378610	4e-154	0.2689	SERPINA1	39024449	Verma A	Science	115,123 African American or Afro-Caribbean individuals, 56,102 Hispanic or Latin American individuals, 6,054 East Asian ancestry individuals, 406,783 European ancestry individuals	115,123 African American or Afro-Caribbean individuals, 56,102 Hispanic or Latin American individuals, 6,054 East Asian ancestry individuals, 406,783 European ancestry individuals	GCST90479506	Diversity and scale: Genetic architecture of 2068 traits in the VA Million Veteran Program.
rs28929474	Alanine transaminase (ALT, minimum, inv-norm transformed)	14	94378610	8e-250	0.353	SERPINA1	39024449	Verma A	Science	115,132 African American or Afro-Caribbean individuals, 55,858 Hispanic or Latin American individuals, 6,027 East Asian ancestry individuals, 406,784 European ancestry individuals	115,132 African American or Afro-Caribbean individuals, 55,858 Hispanic or Latin American individuals, 6,027 East Asian ancestry individuals, 406,784 European ancestry individuals	GCST90479508	Diversity and scale: Genetic architecture of 2068 traits in the VA Million Veteran Program.
rs28929474	Aspartate aminotransferase (AST, minimum, inv-norm transformed)	14	94378610	3e-236	0.3792	SERPINA1	39024449	Verma A	Science	112,345 African American or Afro-Caribbean individuals, 54,221 Hispanic or Latin American individuals, 5,834 East Asian ancestry individuals, 389,315 European ancestry individuals	112,345 African American or Afro-Caribbean individuals, 54,221 Hispanic or Latin American individuals, 5,834 East Asian ancestry individuals, 389,315 European ancestry individuals	GCST90479511	Diversity and scale: Genetic architecture of 2068 traits in the VA Million Veteran Program.
rs28929474	mean corpuscular hemoglobin (MCH, minimum, inv-norm transformed)	14	94378610	5e-19	0.09148	SERPINA1	39024449	Verma A	Science	407,317 European ancestry individuals	407,317 European ancestry individuals	GCST90475450	Diversity and scale: Genetic architecture of 2068 traits in the VA Million Veteran Program.
rs28929474	Sex hormone-binding globulin levels	14	94378610	4e-33	0.129261	SERPINA1	36653534	Leinonen JT	Commun Med (Lond)	188,443 British ancestry women	188,443 British ancestry women	GCST90239822	Genetic analyses implicate complex links between adult testosterone levels and health and disease.
rs28929474	Sex hormone-binding globulin levels	14	94378610	8e-220	0.358223	SERPINA1	36653534	Leinonen JT	Commun Med (Lond)	163,363 British ancestry men	163,363 British ancestry men	GCST90239821	Genetic analyses implicate complex links between adult testosterone levels and health and disease.
rs28929474	Free androgen index	14	94378610	2e-77	0.223123	SERPINA1	36653534	Leinonen JT	Commun Med (Lond)	162,068 British ancestry men	162,068 British ancestry men	GCST90239823	Genetic analyses implicate complex links between adult testosterone levels and health and disease.
rs28929474	Total testosterone levels	14	94378610	9e-84	0.22002	SERPINA1	36653534	Leinonen JT	Commun Med (Lond)	176,212 British ancestry men	176,212 British ancestry men	GCST90239819	Genetic analyses implicate complex links between adult testosterone levels and health and disease.
rs28929474	Free testosterone levels	14	94378610	1e-12	0.086754	SERPINA1	36653534	Leinonen JT	Commun Med (Lond)	161,887 British ancestry men	161,887 British ancestry men	GCST90239825	Genetic analyses implicate complex links between adult testosterone levels and health and disease.
rs28929474	N-acetylglucosaminylasparagine levels	14	94378610	1e-14	0.441029	SERPINA1	36635386	Chen Y	Nat Genet	8,144 European ancestry individuals	8,144 European ancestry individuals	GCST90200316	Genomic atlas of the plasma metabolome prioritizes metabolites implicated in human diseases.
rs28929474	Serum sclerostin levels	14	94378610	1e-10	0.1727	SERPINA1	37096546	Zheng J	Arthritis Rheumatol	33,961 European ancestry individuals	33,961 European ancestry individuals	GCST90320249	Lowering of circulating sclerostin may increase risk of atherosclerosis and its risk factors: evidence from a genome-wide association meta-analysis followed by Mendelian randomization.
rs28929474	Neonatal circulating Complement Component 4 (C4) protein concentration	14	94378610	2e-11	0.12	SERPINA1	38116117	Borbye-Lorenzen N	Cell Genom	68,768 European ancestry individuals	68,768 European ancestry individuals	GCST90281042	The correlates of neonatal complement component 3 and 4 protein concentrations with a focus on psychiatric and autoimmune disorders.
rs28929474	Drinks per week	14	94378610	1e-17	0.0295	SERPINA1	36477530	Saunders GRB	Nature	2,965,643 European ancestry, East Asian ancestry, Hispanic or Latin American, African ancestry individuals	2,965,643 European ancestry, East Asian ancestry, Hispanic or Latin American, African ancestry individuals	GCST90243989	Genetic diversity fuels gene discovery for tobacco and alcohol use.
rs28929474	ICD10 M51: Intervertebral disc disorder	14	94378610	1e-08	0.87	SERPINA1	35110524	Bjornsdottir G	Nat Commun	58,854 European ancestry cases, 922,958 European ancestry controls	58,854 European ancestry cases, 922,958 European ancestry controls	GCST90103483	Rare SLC13A1 variants associate with intervertebral disc disorder highlighting role of sulfate in disc pathology.
rs28929474	Carpal tunnel syndrome	14	94378610	3e-24	0.763	SERPINA1	35332129	Skuladottir AT	Nat Commun	48,843 European ancestry cases, 1,190,837 European ancestry controls	48,843 European ancestry cases, 1,190,837 European ancestry controls	GCST90104786	A genome-wide meta-analysis identifies 50 genetic loci associated with carpal tunnel syndrome.
rs28929474	Multi-trait sex score	14	94378610	3e-12		SERPINA1	37277458	Vosberg DE	Sci Rep	141,980 European ancestry males	141,980 European ancestry males	GCST90270118	The genetics of a "femaleness/maleness" score in cardiometabolic traits in the UK biobank.
rs28929474	Alanine aminotransferase levels	14	94378610	8e-93	0.0282	SERPINA1	38632349	Ghouse J	Nat Genet	1,010,710 European ancestry individuals	1,010,710 European ancestry individuals	GCST90428729	Integrative common and rare variant analyses provide insights into the genetic architecture of liver cirrhosis.
rs28929474	Gamma glutamyl transferase levels	14	94378610	5e-17	0.0153	SERPINA1	38632349	Ghouse J	Nat Genet	875,069 European ancestry individuals	875,069 European ancestry individuals	GCST90428730	Integrative common and rare variant analyses provide insights into the genetic architecture of liver cirrhosis.
rs28929474	Femoral neck width	14	94378610	2e-07	0.14371	SERPINA1	38477772	Tobias JH	J Bone Miner Res	38,150 European ancestry individuals	38,150 European ancestry individuals	GCST90399549	Femoral Neck Width Genetic Risk Score is A Novel Independent Risk Factor for Hip Fractures.
rs28929474	Cirrhosis	14	94378610	3e-43	0.5	SERPINA1	38632349	Ghouse J	Nat Genet	15,225 European ancestry cases, 1,564,786 European ancestry controls	15,225 European ancestry cases, 1,564,786 European ancestry controls	GCST90319877	Integrative common and rare variant analyses provide insights into the genetic architecture of liver cirrhosis.
rs28929474	Cirrhosis	14	94378610	2e-43	0.5	SERPINA1	38632349	Ghouse J	Nat Genet	15,225 European ancestry cases, 1,564,786 European ancestry controls, 2,551 East Asian ancestry cases, 176,175 East Asian ancestry controls, 224 African American cases, 21,969 African American controls, 265 Hispanic cases, 19,117 Hispanic controls	15,225 European ancestry cases, 1,564,786 European ancestry controls, 2,551 East Asian ancestry cases, 176,175 East Asian ancestry controls, 224 African American cases, 21,969 African American controls, 265 Hispanic cases, 19,117 Hispanic controls	GCST90319878	Integrative common and rare variant analyses provide insights into the genetic architecture of liver cirrhosis.
rs28929474	Gall stone disease or coronary artery disease	14	94378610	4e-43		SERPINA1	37705021	Zhang L	BMC Med	43,639 European ancestry gall stone disease cases, 181,522 European ancestry coronary artery disease cases, 1,490,966 European ancestry controls	43,639 European ancestry gall stone disease cases, 181,522 European ancestry coronary artery disease cases, 1,490,966 European ancestry controls	GCST90428732	Impact of gallstone disease on the risk of stroke and coronary artery disease: evidence from prospective observational studies and genetic analyses.
rs28929474	Visceral adipose tissue volumes to gluteofemoral adipose tissue volumes ratio	14	94378610	5e-10	0.16	SERPINA1	35773277	Agrawal S	Nat Commun	38,965 European ancestry, East Asian ancestry, South Asian ancestry, African ancestry, NR ancestry individuals	38,965 European ancestry, East Asian ancestry, South Asian ancestry, African ancestry, NR ancestry individuals	GCST90205207	Inherited basis of visceral, abdominal subcutaneous and gluteofemoral fat depots.
rs28929474	Drinks per week	14	94378610	2e-18	0.0297	SERPINA1	36477530	Saunders GRB	Nature	2,428,851 European ancestry individuals	2,428,851 European ancestry individuals	GCST90243984	Genetic diversity fuels gene discovery for tobacco and alcohol use.
rs28929474	TNF-related apoptosis-inducing ligand levels	14	94378610	3e-52	0.669	SERPINA1	37563310	Zhao JH	Nat Immunol	14,735 European ancestry individuals	14,735 European ancestry individuals	GCST90274843	Genetics of circulating inflammatory proteins identifies drivers of immune-mediated disease risk and therapeutic targets.
rs28929474	Brain morphology (MOSTest)	14	94378610	4e-11		SERPINA1	35164939	van der Meer D	Biol Psychiatry	33,735 white British ancestry individuals	33,735 white British ancestry individuals	GCST90239729	Boosting Schizophrenia Genetics by Utilizing Genetic Overlap With Brain Morphology.
rs28929474	Body composition (MOSTest)	14	94378610	3e-10	6.28	SERPINA1	36402844	van der Meer D	Commun Biol	33,588 European ancestry individuals	33,588 European ancestry individuals	GCST90267367	The link between liver fat and cardiometabolic diseases is highlighted by genome-wide association study of MRI-derived measures of body composition.
rs28929474	C-reactive protein levels (MTAG)	14	94378610	4e-34	0.09055	SERPINA1	36376304	Koskeridis F	Nat Commun	575,531 European ancestry individuals	575,531 European ancestry individuals	GCST90179146	Pleiotropic genetic architecture and novel loci for C-reactive protein levels.
rs28929474	Body fat percentage (adjusted for testosterone and SHBG)	14	94378610	4e-31	0.85	SERPINA1	37867527	Roshandel D	Front Endocrinol (Lausanne)	154,337 British ancestry females	154,337 British ancestry females	GCST90432180	Beyond apples and pears: sex-specific genetics of body fat percentage.
rs28929474	Body fat percentage (adjusted for testosterone and SHBG)	14	94378610	5e-24	0.66	SERPINA1	37867527	Roshandel D	Front Endocrinol (Lausanne)	157,937 British ancestry males	157,937 British ancestry males	GCST90432179	Beyond apples and pears: sex-specific genetics of body fat percentage.
rs28929474	Whole body fat free mass (UKB data field 23101)	14	94378610	4e-11	0.0310897	SERPINA1	38538606	Harris BHL	Sci Rep	337,739 European ancestry individuals	337,739 European ancestry individuals	GCST90428120	New role of fat-free mass in cancer risk linked with genetic predisposition.
rs28929474	Estimated glomerular filtration rate (creatinine, cystatin c)	14	94378610	3e-09	0.043268	SERPINA1	39256582	Loeb GB	Nat Genet	406,504 European ancestry individuals	406,504 European ancestry individuals	GCST90428446	Variants in tubule epithelial regulatory elements mediate most heritable differences in human kidney function.
rs28929474	Estimated glomerular filtration rate (cystatin c)	14	94378610	2e-22	0.0703386	SERPINA1	39256582	Loeb GB	Nat Genet	406,504 European ancestry individuals	406,504 European ancestry individuals	GCST90428448	Variants in tubule epithelial regulatory elements mediate most heritable differences in human kidney function.
rs28929474	Serum total protein levels	14	94378610	6e-55	0.1393	SERPINA1	34594039	Sakaue S	Nat Genet	314,921 European ancestry individuals, 133,321 East Asian ancestry individuals	314,921 European ancestry individuals, 133,321 East Asian ancestry individuals	GCST90018976	A cross-population atlas of genetic associations for 220 human phenotypes.
rs28929474	Systolic blood pressure	14	94378610	2e-08	0.045	SERPINA1	34594039	Sakaue S	Nat Genet	340,159 European ancestry individuals, 145,505 East Asian ancestry individuals	340,159 European ancestry individuals, 145,505 East Asian ancestry individuals	GCST90018972	A cross-population atlas of genetic associations for 220 human phenotypes.
rs28929474	Vertex-wise cortical surface area	14	94378610	5e-12	6.9	SERPINA1	34910505	van der Meer D	Sci Adv	33,748 European ancestry individuals	33,748 European ancestry individuals	GCST90095130	The genetic architecture of human cortical folding.
rs28929474	Mean arterial pressure	14	94378610	3e-08	0.0449	SERPINA1	34594039	Sakaue S	Nat Genet	360,863 European ancestry individuals, 145,502 East Asian ancestry individuals	360,863 European ancestry individuals, 145,502 East Asian ancestry individuals	GCST90018963	A cross-population atlas of genetic associations for 220 human phenotypes.
rs28929474	Systolic blood pressure	14	94378610	2e-11	0.0456751	SERPINA1	39134668	Shi S	Nat Genet	404,507 European ancestry individuals	404,507 European ancestry individuals	GCST90435415	A Genomics England haplotype reference panel and imputation of UK Biobank.
rs28929474	Diastolic blood pressure	14	94378610	3e-10	0.0461781	SERPINA1	39134668	Shi S	Nat Genet	404,337 European ancestry individuals	404,337 European ancestry individuals	GCST90435414	A Genomics England haplotype reference panel and imputation of UK Biobank.
rs28929474	Glypican-6 levels	14	94378610	6e-18	1.43	SERPINA1	34814699	Katz DH	Circulation	1,852 African American or Afro-Caribbean individuals	1,852 African American or Afro-Caribbean individuals	GCST90137871	Whole Genome Sequence Analysis of the Plasma Proteome in Black Adults Provides Novel Insights Into Cardiovascular Disease.
rs28929474	Glycoprotein acetyls (mainly a1-acid glycoprotein)	14	94378610	3e-13	0.29	SERPINA1	27005778	Kettunen J	Nat Commun	19,270 European ancestry individuals	19,270 European ancestry individuals	GCST90132728	Genome-wide study for circulating metabolites identifies 62 loci and reveals novel systemic effects of LPA.
rs28929474	Phospholipids to total lipids ratio in medium VLDL	14	94378610	4e-08	0.0781146	SERPINA1	35213538	Richardson TG	PLoS Biol	115,082 European ancestry individuals	115,082 European ancestry individuals	GCST90092925	Characterising metabolomic signatures of lipid-modifying therapies through drug target mendelian randomisation.
rs28929474	Sex hormone-binding globulin levels	14	94378610	8e-30	0.128714	SERPINA1	35192695	Haas CB	Endocrinology	196,901 European ancestry individuals	196,901 European ancestry individuals	GCST90104273	Cross-ancestry genome-wide association studies of sex hormone concentrations in pre- and postmenopausal women.
rs28929474	Sex hormone-binding globulin levels in postmenopausal women	14	94378610	8e-19	0.145331	SERPINA1	35192695	Haas CB	Endocrinology	92,911 European ancestry individuals	92,911 European ancestry individuals	GCST90104277	Cross-ancestry genome-wide association studies of sex hormone concentrations in pre- and postmenopausal women.
rs28929474	Tripeptidyl-peptidase 1 levels	14	94378610	7e-17	0.387	SERPINA1	34648354	Pietzner M	Science	10,708 European ancestry individuals	10,708 European ancestry individuals	GCST90249949	Mapping the proteo-genomic convergence of human diseases.
rs28929474	Neutrophil cytosol factor 2 levels	14	94378610	2e-259	1.545	SERPINA1	34648354	Pietzner M	Science	10,708 European ancestry individuals	10,708 European ancestry individuals	GCST90248615	Mapping the proteo-genomic convergence of human diseases.
rs28929474	Neutrophil elastase levels	14	94378610	1e-19	0.429	SERPINA1	34648354	Pietzner M	Science	10,708 European ancestry individuals	10,708 European ancestry individuals	GCST90248653	Mapping the proteo-genomic convergence of human diseases.
rs28929474	Urea transporter 2 levels	14	94378610	9e-18	0.401	SERPINA1	34648354	Pietzner M	Science	10,708 European ancestry individuals	10,708 European ancestry individuals	GCST90250142	Mapping the proteo-genomic convergence of human diseases.
rs28929474	Surgical knee osteoarthritis	14	94378610	1e-08	0.8	SERPINA1	36376028	Henkel C	Ann Rheum Dis	22,525 European ancestry cases, 638,618 European ancestry controls	22,525 European ancestry cases, 638,618 European ancestry controls	GCST90264170	Genome-wide association meta-analysis of knee and hip osteoarthritis uncovers genetic differences between patients treated with joint replacement and patients without joint replacement.
rs28929474	WNT1-inducible-signaling pathway protein 3 levels	14	94378610	3e-62	0.789	SERPINA1	34648354	Pietzner M	Science	10,708 European ancestry individuals	10,708 European ancestry individuals	GCST90250215	Mapping the proteo-genomic convergence of human diseases.
rs28929474	Zinc finger protein 175 levels	14	94378610	3e-17	0.396	SERPINA1	34648354	Pietzner M	Science	10,708 European ancestry individuals	10,708 European ancestry individuals	GCST90250238	Mapping the proteo-genomic convergence of human diseases.
rs28929474	Arfaptin-2 levels	14	94378610	1e-28	0.495	SERPINA1	34648354	Pietzner M	Science	10,708 European ancestry individuals	10,708 European ancestry individuals	GCST90246567	Mapping the proteo-genomic convergence of human diseases.
rs28929474	Serine/threonine-protein kinase MRCK alpha levels	14	94378610	2e-29	0.531	SERPINA1	34648354	Pietzner M	Science	10,708 European ancestry individuals	10,708 European ancestry individuals	GCST90249707	Mapping the proteo-genomic convergence of human diseases.
rs28929474	Alpha-2-HS-glycoprotein levels	14	94378610	3e-12	0.327	SERPINA1	34648354	Pietzner M	Science	10,708 European ancestry individuals	10,708 European ancestry individuals	GCST90246396	Mapping the proteo-genomic convergence of human diseases.
rs28929474	Prostate cancer	14	94378610	2e-10	1.14	SERPINA1	37945903	Wang A	Nat Genet	122,188 European ancestry cases, 604,640 European ancestry controls	122,188 European ancestry cases, 604,640 European ancestry controls	GCST90274714	Characterizing prostate cancer risk through multi-ancestry genome-wide discovery of 187 novel risk variants.
rs28929474	Alcohol frequency weekly (standard GWA)	14	94378610	9e-09	0.51418	SERPINA1	37106081	Schoeler T	Nat Hum Behav	283,162 European ancestry individuals	283,162 European ancestry individuals	GCST90267266	Participation bias in the UK Biobank distorts genetic associations and downstream analyses.
rs28929474	C-C motif chemokine 15 levels	14	94378610	2e-21	0.451	SERPINA1	34648354	Pietzner M	Science	10,708 European ancestry individuals	10,708 European ancestry individuals	GCST90246903	Mapping the proteo-genomic convergence of human diseases.
rs28929474	Chymotrypsinogen B2 levels	14	94378610	3e-46	0.679	SERPINA1	34648354	Pietzner M	Science	10,708 European ancestry individuals	10,708 European ancestry individuals	GCST90247030	Mapping the proteo-genomic convergence of human diseases.
rs28929474	Disintegrin and metalloproteinase domain-containing protein 15 levels	14	94378610	2e-30	0.539	SERPINA1	34648354	Pietzner M	Science	10,708 European ancestry individuals	10,708 European ancestry individuals	GCST90247305	Mapping the proteo-genomic convergence of human diseases.
rs28929474	DnaJ homolog subfamily B member 9 levels	14	94378610	5e-45	0.643	SERPINA1	34648354	Pietzner M	Science	10,708 European ancestry individuals	10,708 European ancestry individuals	GCST90247323	Mapping the proteo-genomic convergence of human diseases.
rs28929474	Melanoma-associated antigen 3 levels	14	94378610	4e-29	0.53	SERPINA1	34648354	Pietzner M	Science	10,708 European ancestry individuals	10,708 European ancestry individuals	GCST90248392	Mapping the proteo-genomic convergence of human diseases.
rs28929474	GDH/6PGL endoplasmic bifunctional protein levels	14	94378610	1e-20	0.444	SERPINA1	34648354	Pietzner M	Science	10,708 European ancestry individuals	10,708 European ancestry individuals	GCST90247714	Mapping the proteo-genomic convergence of human diseases.
rs28929474	40S ribosomal protein S3 levels	14	94378610	2e-66	0.745	SERPINA1	34648354	Pietzner M	Science	10,708 European ancestry individuals	10,708 European ancestry individuals	GCST90249386	Mapping the proteo-genomic convergence of human diseases.
rs28929474	Shadow of prion protein levels	14	94378610	1e-73	0.822	SERPINA1	34648354	Pietzner M	Science	10,708 European ancestry individuals	10,708 European ancestry individuals	GCST90249644	Mapping the proteo-genomic convergence of human diseases.
rs28929474	Lysosomal acid phosphatase levels	14	94378610	1e-242	1.485	SERPINA1	34648354	Pietzner M	Science	10,708 European ancestry individuals	10,708 European ancestry individuals	GCST90248245	Mapping the proteo-genomic convergence of human diseases.
rs28929474	Complement C1q tumor necrosis factor-related protein 3 levels	14	94378610	1e-14	0.346	SERPINA1	34648354	Pietzner M	Science	10,708 European ancestry individuals	10,708 European ancestry individuals	GCST90246767	Mapping the proteo-genomic convergence of human diseases.
rs28929474	Complement C1q tumor necrosis factor-related protein 1 levels	14	94378610	5e-17	0.4	SERPINA1	34648354	Pietzner M	Science	10,708 European ancestry individuals	10,708 European ancestry individuals	GCST90246766	Mapping the proteo-genomic convergence of human diseases.
rs28929474	Synaptosomal-associated protein 25 levels	14	94378610	4e-40	0.626	SERPINA1	34648354	Pietzner M	Science	10,708 European ancestry individuals	10,708 European ancestry individuals	GCST90249592	Mapping the proteo-genomic convergence of human diseases.
rs28929474	Glypican-6 levels	14	94378610	7.00002e-319	1.663	SERPINA1	34648354	Pietzner M	Science	10,708 European ancestry individuals	10,708 European ancestry individuals	GCST90247760	Mapping the proteo-genomic convergence of human diseases.
rs28929474	HLA class I histocompatibility antigen, alpha chain G levels	14	94378610	3e-16	0.381	SERPINA1	34648354	Pietzner M	Science	10,708 European ancestry individuals	10,708 European ancestry individuals	GCST90247896	Mapping the proteo-genomic convergence of human diseases.
rs28929474	39S ribosomal protein L33, mitochondrial levels	14	94378610	0	1.725	SERPINA1	34648354	Pietzner M	Science	10,708 European ancestry individuals	10,708 European ancestry individuals	GCST90249333	Mapping the proteo-genomic convergence of human diseases.
rs28929474	Gallstone disease	14	94378610	1e-39	1.39	SERPINA1	34651315	Fairfield CJ	Hepatology	43,639 European ancestry cases, 506,798 European ancestry controls	43,639 European ancestry cases, 506,798 European ancestry controls	GCST90128518	Genome-wide analysis identifies gallstone-susceptibility loci including genes regulating gastrointestinal motility.
rs28929474	Janus kinase and microtubule-interacting protein 3 levels	14	94378610	2e-61	0.777	SERPINA1	34648354	Pietzner M	Science	10,708 European ancestry individuals	10,708 European ancestry individuals	GCST90248145	Mapping the proteo-genomic convergence of human diseases.
rs28929474	Prostate cancer	14	94378610	1e-10	1.14	SERPINA1	37945903	Wang A	Nat Genet	122,188 European ancestry cases, 604,640 European ancestry controls, 19,391 African American or Afro-Caribbean cases, 61,608 African American or Afro-Caribbean controls, 10,809 East Asian ancestry cases, 95,790 East Asian ancestry controls, 3,931 Hispanic or Latin American cases, 26,405 Hispanic or Latin American controls	122,188 European ancestry cases, 604,640 European ancestry controls, 19,391 African American or Afro-Caribbean cases, 61,608 African American or Afro-Caribbean controls, 10,809 East Asian ancestry cases, 95,790 East Asian ancestry controls, 3,931 Hispanic or Latin American cases, 26,405 Hispanic or Latin American controls	GCST90274713	Characterizing prostate cancer risk through multi-ancestry genome-wide discovery of 187 novel risk variants.
rs28929474	Serine/threonine-protein kinase pim-1 levels	14	94378610	7e-60	0.773	SERPINA1	34648354	Pietzner M	Science	10,708 European ancestry individuals	10,708 European ancestry individuals	GCST90249694	Mapping the proteo-genomic convergence of human diseases.
rs28929474	Ubiquitin carboxyl-terminal hydrolase isozyme L1 levels	14	94378610	8e-44	0.616	SERPINA1	34648354	Pietzner M	Science	10,708 European ancestry individuals	10,708 European ancestry individuals	GCST90250086	Mapping the proteo-genomic convergence of human diseases.
rs28929474	5-hydroxytryptamine receptor 7 levels	14	94378610	6e-48	0.68	SERPINA1	34648354	Pietzner M	Science	10,708 European ancestry individuals	10,708 European ancestry individuals	GCST90246381	Mapping the proteo-genomic convergence of human diseases.
rs28929474	Alpha-1-antitrypsin levels	14	94378610	0	1.902	SERPINA1	34648354	Pietzner M	Science	10,708 European ancestry individuals	10,708 European ancestry individuals	GCST90246390	Mapping the proteo-genomic convergence of human diseases.
rs28929474	Glutamine levels (UKB data field 23461)	14	94378610	6e-10	0.103473	SERPINA1	36764567	Davyson E	Biol Psychiatry	88,070 European ancestry individuals	88,070 European ancestry individuals	GCST90269558	Metabolomic Investigation of Major Depressive Disorder Identifies a Potentially Causal Association With Polyunsaturated Fatty Acids.
rs28929474	Albumin levels (UKB data field 23479)	14	94378610	4e-146	0.428411	SERPINA1	36764567	Davyson E	Biol Psychiatry	88,315 European ancestry individuals	88,315 European ancestry individuals	GCST90269576	Metabolomic Investigation of Major Depressive Disorder Identifies a Potentially Causal Association With Polyunsaturated Fatty Acids.
rs28929474	3-hydroxybutyrate levels (UKB data field 23474)	14	94378610	1e-18	0.147905	SERPINA1	36764567	Davyson E	Biol Psychiatry	87,151 European ancestry individuals	87,151 European ancestry individuals	GCST90269571	Metabolomic Investigation of Major Depressive Disorder Identifies a Potentially Causal Association With Polyunsaturated Fatty Acids.
rs28929474	Glycoprotein acetyls levels (UKB data field 23480)	14	94378610	4e-75	0.30285	SERPINA1	36764567	Davyson E	Biol Psychiatry	88,329 European ancestry individuals	88,329 European ancestry individuals	GCST90269577	Metabolomic Investigation of Major Depressive Disorder Identifies a Potentially Causal Association With Polyunsaturated Fatty Acids.
rs28929474	Cholesteryl esters to total lipids in large VLDL percentage (UKB data field 23591)	14	94378610	1e-11	0.109665	SERPINA1	36764567	Davyson E	Biol Psychiatry	88,321 European ancestry individuals	88,321 European ancestry individuals	GCST90269688	Metabolomic Investigation of Major Depressive Disorder Identifies a Potentially Causal Association With Polyunsaturated Fatty Acids.
rs28929474	Triglycerides to total lipids in large VLDL percentage (UKB data field 23593)	14	94378610	4e-12	0.116298	SERPINA1	36764567	Davyson E	Biol Psychiatry	88,321 European ancestry individuals	88,321 European ancestry individuals	GCST90269690	Metabolomic Investigation of Major Depressive Disorder Identifies a Potentially Causal Association With Polyunsaturated Fatty Acids.
rs28929474	Cholesterol to total lipids in large VLDL percentage (UKB data field 23590)	14	94378610	7e-12	0.112967	SERPINA1	36764567	Davyson E	Biol Psychiatry	88,321 European ancestry individuals	88,321 European ancestry individuals	GCST90269687	Metabolomic Investigation of Major Depressive Disorder Identifies a Potentially Causal Association With Polyunsaturated Fatty Acids.
rs28929474	Cholesteryl esters to total lipids in small VLDL percentage (UKB data field 23601)	14	94378610	2e-11	0.11154	SERPINA1	36764567	Davyson E	Biol Psychiatry	88,329 European ancestry individuals	88,329 European ancestry individuals	GCST90269698	Metabolomic Investigation of Major Depressive Disorder Identifies a Potentially Causal Association With Polyunsaturated Fatty Acids.
rs28929474	Phospholipids to total lipids in very large VLDL percentage (UKB data field 23584)	14	94378610	5e-10	0.104229	SERPINA1	36764567	Davyson E	Biol Psychiatry	87,620 European ancestry individuals	87,620 European ancestry individuals	GCST90269681	Metabolomic Investigation of Major Depressive Disorder Identifies a Potentially Causal Association With Polyunsaturated Fatty Acids.
rs28929474	Free cholesterol to total lipids in very large VLDL percentage (UKB data field 23587)	14	94378610	2e-12	0.11447	SERPINA1	36764567	Davyson E	Biol Psychiatry	87,620 European ancestry individuals	87,620 European ancestry individuals	GCST90269684	Metabolomic Investigation of Major Depressive Disorder Identifies a Potentially Causal Association With Polyunsaturated Fatty Acids.
rs28929474	Peak expiratory flow	14	94378610	6e-12		SERPINA1	36641522	Sinkala M	Commun Biol	383,471 European ancestry individuals	383,471 European ancestry individuals	GCST90270085	A genome-wide association study identifies distinct variants associated with pulmonary function among European and African ancestries from the UK Biobank.
rs28929474	FVC	14	94378610	4e-21		SERPINA1	36641522	Sinkala M	Commun Biol	383,471 European ancestry individuals	383,471 European ancestry individuals	GCST90270083	A genome-wide association study identifies distinct variants associated with pulmonary function among European and African ancestries from the UK Biobank.
rs28929474	prostate-specific antigen (PSA, mean, inv-norm transformed)	14	94378610	7e-38	0.1512	SERPINA1	39024449	Verma A	Science	254,502 European ancestry individuals	254,502 European ancestry individuals	GCST90476319	Diversity and scale: Genetic architecture of 2068 traits in the VA Million Veteran Program.
rs28929474	prostate-specific antigen (PSA, minimum, inv-norm transformed)	14	94378610	5e-41	0.1581	SERPINA1	39024449	Verma A	Science	254,586 European ancestry individuals	254,586 European ancestry individuals	GCST90476322	Diversity and scale: Genetic architecture of 2068 traits in the VA Million Veteran Program.
rs28929474	total cholesterol (minimum, inv-norm transformed)	14	94378610	4e-29	0.1025	SERPINA1	39024449	Verma A	Science	397,646 European ancestry individuals	397,646 European ancestry individuals	GCST90476427	Diversity and scale: Genetic architecture of 2068 traits in the VA Million Veteran Program.
rs28929474	Alanine transaminase (ALT, maximum, inv-norm transformed)	14	94378610	3e-12	0.2678	SERPINA1	39024449	Verma A	Science	115,123 African American or Afro-Caribbean individuals	115,123 African American or Afro-Caribbean individuals	GCST90475108	Diversity and scale: Genetic architecture of 2068 traits in the VA Million Veteran Program.
rs28929474	Albumin (minimum, inv-norm transformed)	14	94378610	1e-49	0.1347	SERPINA1	39024449	Verma A	Science	372,982 European ancestry individuals	372,982 European ancestry individuals	GCST90475106	Diversity and scale: Genetic architecture of 2068 traits in the VA Million Veteran Program.
rs28929474	Alanine transaminase (ALT, mean, inv-norm transformed)	14	94378610	1e-17	0.323	SERPINA1	39024449	Verma A	Science	115,128 African American or Afro-Caribbean individuals	115,128 African American or Afro-Caribbean individuals	GCST90475111	Diversity and scale: Genetic architecture of 2068 traits in the VA Million Veteran Program.
rs28929474	Albumin (mean, inv-norm transformed)	14	94378610	2e-80	0.1761	SERPINA1	39024449	Verma A	Science	372,962 European ancestry individuals	372,962 European ancestry individuals	GCST90475103	Diversity and scale: Genetic architecture of 2068 traits in the VA Million Veteran Program.
rs28929474	Albumin (maximum, inv-norm transformed)	14	94378610	6e-89	0.1853	SERPINA1	39024449	Verma A	Science	372,948 European ancestry individuals	372,948 European ancestry individuals	GCST90475100	Diversity and scale: Genetic architecture of 2068 traits in the VA Million Veteran Program.
rs28929474	Alanine transaminase (ALT, maximum, inv-norm transformed)	14	94378610	3e-208	0.274	SERPINA1	39024449	Verma A	Science	406,783 European ancestry individuals	406,783 European ancestry individuals	GCST90475109	Diversity and scale: Genetic architecture of 2068 traits in the VA Million Veteran Program.
rs28929474	Alanine transaminase (ALT, minimum, inv-norm transformed)	14	94378610	2e-17	0.3163	SERPINA1	39024449	Verma A	Science	115,132 African American or Afro-Caribbean individuals	115,132 African American or Afro-Caribbean individuals	GCST90475114	Diversity and scale: Genetic architecture of 2068 traits in the VA Million Veteran Program.
rs28929474	Aspartate aminotransferase (AST, mean, inv-norm transformed)	14	94378610	5e-13	0.2876	SERPINA1	39024449	Verma A	Science	112,429 African American or Afro-Caribbean individuals	112,429 African American or Afro-Caribbean individuals	GCST90475120	Diversity and scale: Genetic architecture of 2068 traits in the VA Million Veteran Program.
rs28929474	Aspartate aminotransferase (AST, maximum, inv-norm transformed)	14	94378610	9e-191	0.2787	SERPINA1	39024449	Verma A	Science	389,396 European ancestry individuals	389,396 European ancestry individuals	GCST90475118	Diversity and scale: Genetic architecture of 2068 traits in the VA Million Veteran Program.
rs28929474	Aspartate aminotransferase (AST, minimum, inv-norm transformed)	14	94378610	3e-12	0.2757	SERPINA1	39024449	Verma A	Science	112,345 African American or Afro-Caribbean individuals	112,345 African American or Afro-Caribbean individuals	GCST90475123	Diversity and scale: Genetic architecture of 2068 traits in the VA Million Veteran Program.
rs28929474	total cholesterol (maximum, inv-norm transformed)	14	94378610	3e-28	0.1036	SERPINA1	39024449	Verma A	Science	397,478 European ancestry individuals	397,478 European ancestry individuals	GCST90476420	Diversity and scale: Genetic architecture of 2068 traits in the VA Million Veteran Program.
rs28929474	total cholesterol (mean, inv-norm transformed)	14	94378610	6e-34	0.114	SERPINA1	39024449	Verma A	Science	397,615 European ancestry individuals	397,615 European ancestry individuals	GCST90476424	Diversity and scale: Genetic architecture of 2068 traits in the VA Million Veteran Program.
rs28929474	Abnormal results of function study of liver (PheCode 573.7)	14	94378610	5e-21	0.2674	SERPINA1	39024449	Verma A	Science	30,105 European ancestry cases, 398,152 European ancestry controls	30,105 European ancestry cases, 398,152 European ancestry controls	GCST90476097	Diversity and scale: Genetic architecture of 2068 traits in the VA Million Veteran Program.
rs28929474	mean corpuscular volume (MCV, minimum, inv-norm transformed)	14	94378610	2e-11	0.0936	SERPINA1	39024449	Verma A	Science	114,863 African American or Afro-Caribbean individuals, 55,796 Hispanic or Latin American individuals, 5,951 East Asian ancestry individuals, 407,355 European ancestry individuals	114,863 African American or Afro-Caribbean individuals, 55,796 Hispanic or Latin American individuals, 5,951 East Asian ancestry individuals, 407,355 European ancestry individuals	GCST90479677	Diversity and scale: Genetic architecture of 2068 traits in the VA Million Veteran Program.
rs28929474	Sex hormone-binding globulin levels in premenopausal women	14	94378610	4e-06	0.110203	SERPINA1	35192695	Haas CB	Endocrinology	43,477 European ancestry individuals	43,477 European ancestry individuals	GCST90104281	Cross-ancestry genome-wide association studies of sex hormone concentrations in pre- and postmenopausal women.
rs28929474	mean corpuscular volume (MCV, mean, inv-norm transformed)	14	94378610	6e-25	0.1025	SERPINA1	39024449	Verma A	Science	407,350 European ancestry individuals	407,350 European ancestry individuals	GCST90475470	Diversity and scale: Genetic architecture of 2068 traits in the VA Million Veteran Program.
rs28929474	mean corpuscular volume (MCV, minimum, inv-norm transformed)	14	94378610	5e-24	0.1018	SERPINA1	39024449	Verma A	Science	407,355 European ancestry individuals	407,355 European ancestry individuals	GCST90475474	Diversity and scale: Genetic architecture of 2068 traits in the VA Million Veteran Program.
rs28929474	prostate-specific antigen (PSA, mean, inv-norm transformed)	14	94378610	4e-28	0.1498	SERPINA1	39024449	Verma A	Science	72,792 African American or Afro-Caribbean individuals, 29,917 Hispanic or Latin American individuals, 2,662 East Asian ancestry individuals, 254,502 European ancestry individuals	72,792 African American or Afro-Caribbean individuals, 29,917 Hispanic or Latin American individuals, 2,662 East Asian ancestry individuals, 254,502 European ancestry individuals	GCST90480660	Diversity and scale: Genetic architecture of 2068 traits in the VA Million Veteran Program.
rs28929474	prostate-specific antigen (PSA, maximum, inv-norm transformed)	14	94378610	8e-27	0.1445	SERPINA1	39024449	Verma A	Science	72,776 African American or Afro-Caribbean individuals, 29,909 Hispanic or Latin American individuals, 2,662 East Asian ancestry individuals, 254,456 European ancestry individuals	72,776 African American or Afro-Caribbean individuals, 29,909 Hispanic or Latin American individuals, 2,662 East Asian ancestry individuals, 254,456 European ancestry individuals	GCST90480659	Diversity and scale: Genetic architecture of 2068 traits in the VA Million Veteran Program.
rs28929474	mean corpuscular volume (MCV, maximum, inv-norm transformed)	14	94378610	3e-20	0.09166	SERPINA1	39024449	Verma A	Science	407,294 European ancestry individuals	407,294 European ancestry individuals	GCST90475466	Diversity and scale: Genetic architecture of 2068 traits in the VA Million Veteran Program.
rs28929474	Abnormal results of function study of liver (PheCode 573.7)	14	94378610	5e-20	0.2628	SERPINA1	39024449	Verma A	Science	8,667 African American or Afro-Caribbean cases, 106,288 African American or Afro-Caribbean controls, 6,775 Hispanic or Latin American cases, 48,798 Hispanic or Latin American controls, 669 East Asian ancestry cases, 5,780 East Asian ancestry controls, 30,105 European ancestry cases, 398,152 European ancestry controls	8,667 African American or Afro-Caribbean cases, 106,288 African American or Afro-Caribbean controls, 6,775 Hispanic or Latin American cases, 48,798 Hispanic or Latin American controls, 669 East Asian ancestry cases, 5,780 East Asian ancestry controls, 30,105 European ancestry cases, 398,152 European ancestry controls	GCST90480346	Diversity and scale: Genetic architecture of 2068 traits in the VA Million Veteran Program.
rs28929474	prostate-specific antigen (PSA, minimum, inv-norm transformed)	14	94378610	5e-30	0.1547	SERPINA1	39024449	Verma A	Science	72,856 African American or Afro-Caribbean individuals, 29,928 Hispanic or Latin American individuals, 2,666 East Asian ancestry individuals, 254,586 European ancestry individuals	72,856 African American or Afro-Caribbean individuals, 29,928 Hispanic or Latin American individuals, 2,666 East Asian ancestry individuals, 254,586 European ancestry individuals	GCST90480661	Diversity and scale: Genetic architecture of 2068 traits in the VA Million Veteran Program.
rs28929474	total cholesterol (minimum, inv-norm transformed)	14	94378610	6e-17	0.08994	SERPINA1	39024449	Verma A	Science	112,278 African American or Afro-Caribbean individuals, 54,881 Hispanic or Latin American individuals, 6,014 East Asian ancestry individuals, 397,646 European ancestry individuals	112,278 African American or Afro-Caribbean individuals, 54,881 Hispanic or Latin American individuals, 6,014 East Asian ancestry individuals, 397,646 European ancestry individuals	GCST90480716	Diversity and scale: Genetic architecture of 2068 traits in the VA Million Veteran Program.
rs28929474	total cholesterol (mean, inv-norm transformed)	14	94378610	2e-19	0.1014	SERPINA1	39024449	Verma A	Science	112,265 African American or Afro-Caribbean individuals, 54,876 Hispanic or Latin American individuals, 6,014 East Asian ancestry individuals, 397,615 European ancestry individuals	112,265 African American or Afro-Caribbean individuals, 54,876 Hispanic or Latin American individuals, 6,014 East Asian ancestry individuals, 397,615 European ancestry individuals	GCST90480715	Diversity and scale: Genetic architecture of 2068 traits in the VA Million Veteran Program.

## Sheet: Table S9
Table S9. Mapping Genes of AIH Using SNPs as Instrumental Variables (IVs)
probeID	Gene	ProbeChr	Gene	Probe_bp	topSNP	topSNP_chr	topSNP_bp	A1	A2	Freq	b_GWAS	se_GWAS	p_GWAS	b_eQTL	se_eQTL	p_eQTL	b_SMR	se_SMR	p_SMR	p_HEIDI	nsnp_HEIDI	or	or_lci95	or_uci95
ENSG00000076067	RBMS2	12	ENSG00000076067	56950229	rs4759247	12	56918834	G	T	0.475149	0.00236214	0.0876964	0.978511	-0.578761	0.00792144	0	-0.00408137	0.151524	0.978511	0.123686	20	0.995926947471132	0.74002714575799	1.3403163524268
ENSG00000100097	LGALS1	22	ENSG00000100097	38073714	rs62236671	22	38069305	A	G	0.338966	-0.0410211	0.0931522	0.659672	-0.297678	0.00893676	2.822463e-243	0.137803	0.312956	0.6597	0.143579	20	1.1477494213652	0.621517780145823	2.11953507417774
ENSG00000112394	SLC16A10	6	ENSG00000112394	111476502	rs142427598	6	111479571	T	A	0.0149105	-1.01562	0.469484	0.0305204	-0.273456	0.0364142	5.93081e-14	3.71401	1.78667	0.0376415	0.57202	9	41.0179591973016	1.23631700167649	1360.87506232625
ENSG00000112701	SENP6	6	ENSG00000112701	76369611	rs62414240	6	76274825	C	T	0.524851	-0.0573971	0.0877841	0.513212	0.39793	0.00766421	0	-0.144239	0.220619	0.513246	0.227017	20	0.865680825615636	0.561775912954856	1.33398971824339
ENSG00000121653	MAPK8IP1	11	ENSG00000121653	45917609	rs17787136	11	45894636	G	C	0.237575	0.151757	0.0988463	0.124714	0.585398	0.0127231	0	0.259237	0.168947	0.124924	0.677812	20	1.2959409064299	0.930624772503036	1.80466164514534
ENSG00000122547	EEPD1	7	ENSG00000122547	36266955	rs61003864	7	36189798	C	T	0.182903	0.240831	0.105983	0.0230648	-0.237463	0.00980969	1.877471e-129	-1.01418	0.448276	0.0236722	0.705677	20	0.36269972169796	0.150649254797431	0.873227606048674
ENSG00000126215	XRCC3	14	ENSG00000126215	104172893	rs1799794	14	104179267	C	T	0.215706	-0.270378	0.105958	0.0107189	-0.333319	0.0105884	1.652417e-217	0.81117	0.318931	0.0109778	0.0962937	20	2.25053957820173	1.20450083944912	4.2050019619487
ENSG00000130940	CASZ1	1	ENSG00000130940	10776684	rs284243	1	10705880	G	A	0.206759	0.289635	0.0885181	0.00106773	-0.140525	0.0100654	2.688671e-44	-2.06109	0.646979	0.00144394	0.696145	20	0.127315120754164	0.0358228672317101	0.452480251449533
ENSG00000135114	OASL	12	ENSG00000135114	121467570	rs2259693	12	121457995	A	G	0.437376	0.100257	0.0903775	0.267298	0.361148	0.00776006	0	0.277607	0.250322	0.267431	0.714029	20	1.31996734809412	0.808136644725539	2.15596435504587
ENSG00000137331	IER3	6	ENSG00000137331	30711653	rs3094222	6	31081434	G	A	0.0864811	1.03247	0.108986	2.70832e-21	0.562567	0.0186339	3.156711e-200	1.83528	0.203043	1.583034e-19	4.467313e-07	20	6.26688862861262	4.20938147984702	9.33008644416363
ENSG00000140995	DEF8	16	ENSG00000140995	90024400	rs75852094	16	90024413	T	C	0.138171	0.0270507	0.135797	0.842107	0.190174	0.0114045	1.978776e-62	0.142242	0.714118	0.842118	0.992782	20	1.15285560583842	0.284384159660637	4.67352348140311
ENSG00000168056	LTBP3	11	ENSG00000168056	65316338	rs12789028	11	65326154	A	G	0.184891	0.255839	0.138734	0.0651688	0.436735	0.0106054	0	0.585799	0.31798	0.0654384	0.0789986	20	1.79642575655208	0.96325047726725	3.35026618202063
ENSG00000171161	ZNF672	1	ENSG00000171161	249138062	rs6604739	1	249084014	G	C	0.145129	0.163427	0.107464	0.128319	0.0935574	0.0107872	4.208803e-18	1.74681	1.16617	0.134157	0.958641	20	5.73627474206614	0.583399429171684	56.4019199730528
ENSG00000204472	AIF1	6	ENSG00000204472	31583879	rs142831262	6	31576714	A	G	0.157058	-0.204561	0.0964404	0.0339125	-0.317785	0.0170794	2.851375e-77	0.643708	0.305442	0.0350774	0.000332225	20	1.90352608414299	1.04607145925852	3.46382794496763
ENSG00000204580	DDR1	6	ENSG00000204580	30856065	rs3130695	6	31211050	A	G	0.202783	-0.16698	0.110555	0.130948	-0.216619	0.0147583	8.944614e-49	0.770846	0.513061	0.132982	0.000700629	20	2.16159418914325	0.790765701917631	5.9088165144327

## Sheet: Table S10
Table S10. Mapping Genes of PBC Using SNPs as Instrumental Variables (IVs)
probeID	Gene	ProbeChr	Gene	Probe_bp	topSNP	topSNP_chr	topSNP_bp	A1	A2	Freq	b_GWAS	se_GWAS	p_GWAS	b_eQTL	se_eQTL	p_eQTL	b_SMR	se_SMR	p_SMR	p_HEIDI	nsnp_HEIDI	or	or_lci95	or_uci95
ENSG00000049089	COL9A2	1	ENSG00000049089	40774823	rs72944930	1	40778567	T	C	0.0427435	0.0667327	0.115252	0.562578	-0.2667	0.0167372	3.645359e-57	-0.250216	0.432426	0.562836	0.672091	20	0.778632580268818	0.333613894228116	1.81727651499289
ENSG00000179862	CITED4	1	ENSG00000179862	41327373	rs12751530	1	41356780	G	A	0.114314	0.1308	0.0818032	0.109831	0.70002	0.0108404	0	0.186852	0.116894	0.109938	0.524452	20	1.20544886541512	0.958620276767632	1.51583166176113
ENSG00000115525	ST3GAL5	2	ENSG00000115525	86091202	rs12614498	2	86096042	A	G	0.193837	-0.14481	0.0590036	0.0141179	-0.418189	0.00918616	0	0.346279	0.141298	0.0142579	0.884372	20	1.41379701016294	1.07179511466248	1.86492918152098
ENSG00000163513	TGFBR2	3	ENSG00000163513	30691814	rs3821669	3	30694120	A	G	0.124254	-0.155243	0.0810876	0.0555559	0.393963	0.0116574	2.327779e-250	-0.394055	0.206155	0.0559474	0.311018	20	0.674316967787293	0.450175037331469	1.01005905556475
ENSG00000169087	HSPBAP1	3	ENSG00000169087	122485758	rs7631922	3	122471986	G	C	0.208748	-0.0535431	0.0668747	0.423336	-0.768821	0.00957358	0	0.0696431	0.0869877	0.423359	0.237341	20	1.07212547138297	0.904066108854452	1.27142585606336
ENSG00000026950	BTN3A1	6	ENSG00000026950	26408954	rs4320356	6	26423560	T	C	0.450298	0.0836403	0.0519091	0.107118	0.351049	0.00777621	0	0.238258	0.147963	0.107341	0.543541	20	1.26903656202547	0.949566722503167	1.69598803074321
ENSG00000167034	NKX3-1	8	ENSG00000167034	23538323	rs3942244	8	23455534	A	G	0.265408	0.0904531	0.0654926	0.167243	0.870924	0.00764508	0	0.103859	0.0752045	0.167273	0.637269	20	1.1094440122809	0.957392515098776	1.28564407698441
ENSG00000108239	TBC1D12	10	ENSG00000108239	96228974	rs11527881	10	96241889	T	C	0.441352	-0.128381	0.052748	0.0149389	-0.293099	0.0145125	1.053007e-90	0.438012	0.181268	0.015676	0.737865	20	1.54962350278997	1.08624491897164	2.2106736321238
ENSG00000104808	DHDH	19	ENSG00000104808	49442582	rs2270939	19	49442933	C	T	0.205765	-0.148633	0.0575998	0.00986734	0.189844	0.0105694	3.894272e-72	-0.782923	0.306522	0.0106426	0.850209	20	0.457068046921747	0.250647898376894	0.833484744415152
ENSG00000126467	TSKS	19	ENSG00000126467	50254798	rs3745477	19	50265549	T	G	0.275348	0.0260221	0.0548719	0.635334	0.387879	0.0100101	0	0.0670881	0.141477	0.635359	0.0377428	20	1.06938968725608	0.810416618271413	1.41111901881885

[truncated: 10 more sheets: Table S11, Table S12, Table S13, Table S14, Table S15, Table S16, Table S17, Table S18, Table S19, Table S20]
